# Supplementary material for: Insights into Mobile Genetic Elements of the Biocide-Degrading Bacterium Pseudomonas nitroreducens HBP-1
Source: Genes (Basel). 2020 Aug 12;11(8):930. doi: 10.3390/genes11080930 (PMC7466150; doi:10.3390/genes11080930)
Supplement: Supplementary file 1 [file genes-11-00930-s001.zip]

Archive with 5 entries (4 files):
- supp/
- supp/FigS1.png
- __MACOSX/supp/._FigS1.png
- supp/TableS1.xlsx
- __MACOSX/supp/._TableS1.xlsx
