# Supplementary material for: Insights into Mobile Genetic Elements of the Biocide-Degrading Bacterium Pseudomonas nitroreducens HBP-1
Source: Genes (Basel). 2020 Aug 12;11(8):930. doi: 10.3390/genes11080930 (PMC7466150; doi:10.3390/genes11080930)
Supplement: Supplementary file 1 [file genes-11-00930-s001.zip › supp/TableS1.xlsx]

## Sheet: GenomeFeatures
Pseudomonas nitroreducens strain HBP1 complete genome feature table.
GenBank: CP049140.1; CP049141.1; CP049142.1
# feature	class	assembly	assembly_unit	seq_type	chromosome	genomic_accession	start	end	strand	product_accession	non-redundant_refseq	related_accession	name	symbol	GeneID	locus_tag	feature_interval_length	product_length	attributes
gene	protein_coding	GCA_011044415.1	Primary Assembly	chromosome		CP049140.1	62	1594	+					dnaA		G5B91_00005	1533
CDS	with_protein	GCA_011044415.1	Primary Assembly	chromosome		CP049140.1	62	1594	+	QIE84736.1			chromosomal replication initiator protein DnaA	dnaA		G5B91_00005	1533	510
gene	protein_coding	GCA_011044415.1	Primary Assembly	chromosome		CP049140.1	1624	2730	+					dnaN		G5B91_00010	1107
CDS	with_protein	GCA_011044415.1	Primary Assembly	chromosome		CP049140.1	1624	2730	+	QIE84737.1			DNA polymerase III subunit beta	dnaN		G5B91_00010	1107	368
gene	protein_coding	GCA_011044415.1	Primary Assembly	chromosome		CP049140.1	2740	3849	+					recF		G5B91_00015	1110
CDS	with_protein	GCA_011044415.1	Primary Assembly	chromosome		CP049140.1	2740	3849	+	QIE84738.1			DNA replication/repair protein RecF	recF		G5B91_00015	1110	369
gene	protein_coding	GCA_011044415.1	Primary Assembly	chromosome		CP049140.1	3846	6263	+					gyrB		G5B91_00020	2418
CDS	with_protein	GCA_011044415.1	Primary Assembly	chromosome		CP049140.1	3846	6263	+	QIE84739.1			DNA topoisomerase (ATP-hydrolyzing) subunit B	gyrB		G5B91_00020	2418	805
gene	protein_coding	GCA_011044415.1	Primary Assembly	chromosome		CP049140.1	6329	7102	-							G5B91_00025	774
CDS	with_protein	GCA_011044415.1	Primary Assembly	chromosome		CP049140.1	6329	7102	-	QIE84740.1			1-acyl-sn-glycerol-3-phosphate acyltransferase			G5B91_00025	774	257
gene	protein_coding	GCA_011044415.1	Primary Assembly	chromosome		CP049140.1	7116	7646	-					gmhB		G5B91_00030	531
CDS	with_protein	GCA_011044415.1	Primary Assembly	chromosome		CP049140.1	7116	7646	-	QIE84741.1			D-glycero-beta-D-manno-heptose 1,7-bisphosphate 7-phosphatase	gmhB		G5B91_00030	531	176
gene	protein_coding	GCA_011044415.1	Primary Assembly	chromosome		CP049140.1	7748	9802	-							G5B91_00035	2055
CDS	with_protein	GCA_011044415.1	Primary Assembly	chromosome		CP049140.1	7748	9802	-	QIE84742.1			glycine--tRNA ligase subunit beta			G5B91_00035	2055	684
gene	protein_coding	GCA_011044415.1	Primary Assembly	chromosome		CP049140.1	9802	10749	-					glyQ		G5B91_00040	948
CDS	with_protein	GCA_011044415.1	Primary Assembly	chromosome		CP049140.1	9802	10749	-	QIE84743.1			glycine--tRNA ligase subunit alpha	glyQ		G5B91_00040	948	315
gene	protein_coding	GCA_011044415.1	Primary Assembly	chromosome		CP049140.1	10939	11493	+							G5B91_00045	555
CDS	with_protein	GCA_011044415.1	Primary Assembly	chromosome		CP049140.1	10939	11493	+	QIE84744.1			DNA-3-methyladenine glycosylase I			G5B91_00045	555	184
gene	protein_coding	GCA_011044415.1	Primary Assembly	chromosome		CP049140.1	11830	11991	-							G5B91_00050	162
CDS	with_protein	GCA_011044415.1	Primary Assembly	chromosome		CP049140.1	11830	11991	-	QIE84745.1			hypothetical protein			G5B91_00050	162	53
gene	protein_coding	GCA_011044415.1	Primary Assembly	chromosome		CP049140.1	12151	13038	+							G5B91_00055	888
CDS	with_protein	GCA_011044415.1	Primary Assembly	chromosome		CP049140.1	12151	13038	+	QIE84746.1			lysophospholipid acyltransferase			G5B91_00055	888	295
gene	protein_coding	GCA_011044415.1	Primary Assembly	chromosome		CP049140.1	13136	14446	+							G5B91_00060	1311
CDS	with_protein	GCA_011044415.1	Primary Assembly	chromosome		CP049140.1	13136	14446	+	QIE84747.1			divalent metal cation transporter			G5B91_00060	1311	436
gene	protein_coding	GCA_011044415.1	Primary Assembly	chromosome		CP049140.1	14504	14770	+							G5B91_00065	267
CDS	with_protein	GCA_011044415.1	Primary Assembly	chromosome		CP049140.1	14504	14770	+	QIE84748.1			PilZ domain-containing protein			G5B91_00065	267	88
gene	protein_coding	GCA_011044415.1	Primary Assembly	chromosome		CP049140.1	14847	15671	-					ehuA		G5B91_00070	825
CDS	with_protein	GCA_011044415.1	Primary Assembly	chromosome		CP049140.1	14847	15671	-	QIE90742.1			ectoine/hydroxyectoine ABC transporter ATP-binding protein EhuA	ehuA		G5B91_00070	825	274
gene	protein_coding	GCA_011044415.1	Primary Assembly	chromosome		CP049140.1	15728	16384	-					ehuD		G5B91_00075	657
CDS	with_protein	GCA_011044415.1	Primary Assembly	chromosome		CP049140.1	15728	16384	-	QIE84749.1			ectoine/hydroxyectoine ABC transporter permease subunit EhuD	ehuD		G5B91_00075	657	218
gene	protein_coding	GCA_011044415.1	Primary Assembly	chromosome		CP049140.1	16384	17040	-					ehuC		G5B91_00080	657
CDS	with_protein	GCA_011044415.1	Primary Assembly	chromosome		CP049140.1	16384	17040	-	QIE84750.1			ectoine/hydroxyectoine ABC transporter permease subunit EhuC	ehuC		G5B91_00080	657	218
gene	protein_coding	GCA_011044415.1	Primary Assembly	chromosome		CP049140.1	17118	17972	-					ehuB		G5B91_00085	855
CDS	with_protein	GCA_011044415.1	Primary Assembly	chromosome		CP049140.1	17118	17972	-	QIE84751.1			ectoine/hydroxyectoine ABC transporter substrate-binding protein EhuB	ehuB		G5B91_00085	855	284
gene	protein_coding	GCA_011044415.1	Primary Assembly	chromosome		CP049140.1	18380	19774	+							G5B91_00090	1395
CDS	with_protein	GCA_011044415.1	Primary Assembly	chromosome		CP049140.1	18380	19774	+	QIE84752.1			PLP-dependent aminotransferase family protein			G5B91_00090	1395	464
gene	protein_coding	GCA_011044415.1	Primary Assembly	chromosome		CP049140.1	19974	20948	+					eutB		G5B91_00095	975
CDS	with_protein	GCA_011044415.1	Primary Assembly	chromosome		CP049140.1	19974	20948	+	QIE84753.1			hydroxyectoine utilization dehydratase EutB	eutB		G5B91_00095	975	324
gene	protein_coding	GCA_011044415.1	Primary Assembly	chromosome		CP049140.1	20941	21933	+							G5B91_00100	993
CDS	with_protein	GCA_011044415.1	Primary Assembly	chromosome		CP049140.1	20941	21933	+	QIE84754.1			cyclodeaminase			G5B91_00100	993	330
gene	protein_coding	GCA_011044415.1	Primary Assembly	chromosome		CP049140.1	22147	23337	+					doeA		G5B91_00105	1191
CDS	with_protein	GCA_011044415.1	Primary Assembly	chromosome		CP049140.1	22147	23337	+	QIE84755.1			ectoine hydrolase DoeA	doeA		G5B91_00105	1191	396
gene	protein_coding	GCA_011044415.1	Primary Assembly	chromosome		CP049140.1	23342	24358	+					doeB		G5B91_00110	1017
CDS	with_protein	GCA_011044415.1	Primary Assembly	chromosome		CP049140.1	23342	24358	+	QIE84756.1			N-alpha-acetyl diaminobutyric acid deacetylase DoeB	doeB		G5B91_00110	1017	338
gene	protein_coding	GCA_011044415.1	Primary Assembly	chromosome		CP049140.1	24372	24860	+							G5B91_00115	489
CDS	with_protein	GCA_011044415.1	Primary Assembly	chromosome		CP049140.1	24372	24860	+	QIE84757.1			Lrp/AsnC family transcriptional regulator			G5B91_00115	489	162
gene	protein_coding	GCA_011044415.1	Primary Assembly	chromosome		CP049140.1	25120	25767	+							G5B91_00120	648
CDS	with_protein	GCA_011044415.1	Primary Assembly	chromosome		CP049140.1	25120	25767	+	QIE84758.1			7-cyano-7-deazaguanine/7-aminomethyl-7-deazaguanine transporter			G5B91_00120	648	215
gene	protein_coding	GCA_011044415.1	Primary Assembly	chromosome		CP049140.1	25902	27359	+							G5B91_00125	1458
CDS	with_protein	GCA_011044415.1	Primary Assembly	chromosome		CP049140.1	25902	27359	+	QIE84759.1			NAD-dependent succinate-semialdehyde dehydrogenase			G5B91_00125	1458	485
gene	protein_coding	GCA_011044415.1	Primary Assembly	chromosome		CP049140.1	27376	28755	+							G5B91_00130	1380
CDS	with_protein	GCA_011044415.1	Primary Assembly	chromosome		CP049140.1	27376	28755	+	QIE84760.1			aspartate aminotransferase family protein			G5B91_00130	1380	459
gene	protein_coding	GCA_011044415.1	Primary Assembly	chromosome		CP049140.1	28918	29235	-							G5B91_00135	318
CDS	with_protein	GCA_011044415.1	Primary Assembly	chromosome		CP049140.1	28918	29235	-	QIE84761.1			tetratricopeptide repeat protein			G5B91_00135	318	105
gene	protein_coding	GCA_011044415.1	Primary Assembly	chromosome		CP049140.1	29283	30734	-							G5B91_00140	1452
CDS	with_protein	GCA_011044415.1	Primary Assembly	chromosome		CP049140.1	29283	30734	-	QIE84762.1			potassium transporter			G5B91_00140	1452	483
gene	protein_coding	GCA_011044415.1	Primary Assembly	chromosome		CP049140.1	30862	32235	-					trkA		G5B91_00145	1374
CDS	with_protein	GCA_011044415.1	Primary Assembly	chromosome		CP049140.1	30862	32235	-	QIE84763.1			Trk system potassium transporter TrkA	trkA		G5B91_00145	1374	457
gene	protein_coding	GCA_011044415.1	Primary Assembly	chromosome		CP049140.1	32281	33591	-					rsmB		G5B91_00150	1311
CDS	with_protein	GCA_011044415.1	Primary Assembly	chromosome		CP049140.1	32281	33591	-	QIE84764.1			16S rRNA (cytosine(967)-C(5))-methyltransferase RsmB	rsmB		G5B91_00150	1311	436
gene	protein_coding	GCA_011044415.1	Primary Assembly	chromosome		CP049140.1	33588	34547	-					fmt		G5B91_00155	960
CDS	with_protein	GCA_011044415.1	Primary Assembly	chromosome		CP049140.1	33588	34547	-	QIE84765.1			methionyl-tRNA formyltransferase	fmt		G5B91_00155	960	319
gene	protein_coding	GCA_011044415.1	Primary Assembly	chromosome		CP049140.1	34602	35108	-							G5B91_00160	507
CDS	with_protein	GCA_011044415.1	Primary Assembly	chromosome		CP049140.1	34602	35108	-	QIE84766.1			peptide deformylase			G5B91_00160	507	168
gene	protein_coding	GCA_011044415.1	Primary Assembly	chromosome		CP049140.1	35247	36272	+							G5B91_00165	1026
CDS	with_protein	GCA_011044415.1	Primary Assembly	chromosome		CP049140.1	35247	36272	+	QIE84767.1			LysM peptidoglycan-binding domain-containing protein			G5B91_00165	1026	341
gene	protein_coding	GCA_011044415.1	Primary Assembly	chromosome		CP049140.1	36404	38794	+							G5B91_00170	2391
CDS	with_protein	GCA_011044415.1	Primary Assembly	chromosome		CP049140.1	36404	38794	+	QIE84768.1			recombinase family protein			G5B91_00170	2391	796
gene	protein_coding	GCA_011044415.1	Primary Assembly	chromosome		CP049140.1	39259	39798	+							G5B91_00175	540
CDS	with_protein	GCA_011044415.1	Primary Assembly	chromosome		CP049140.1	39259	39798	+	QIE84769.1			hypothetical protein			G5B91_00175	540	179
gene	protein_coding	GCA_011044415.1	Primary Assembly	chromosome		CP049140.1	40291	41331	+							G5B91_00180	1041
CDS	with_protein	GCA_011044415.1	Primary Assembly	chromosome		CP049140.1	40291	41331	+	QIE84770.1			hypothetical protein			G5B91_00180	1041	346
gene	protein_coding	GCA_011044415.1	Primary Assembly	chromosome		CP049140.1	41318	41623	+							G5B91_00185	306
CDS	with_protein	GCA_011044415.1	Primary Assembly	chromosome		CP049140.1	41318	41623	+	QIE84771.1			hypothetical protein			G5B91_00185	306	101
gene	protein_coding	GCA_011044415.1	Primary Assembly	chromosome		CP049140.1	41627	41959	+							G5B91_00190	333
CDS	with_protein	GCA_011044415.1	Primary Assembly	chromosome		CP049140.1	41627	41959	+	QIE84772.1			hypothetical protein			G5B91_00190	333	110
gene	pseudogene	GCA_011044415.1	Primary Assembly	chromosome		CP049140.1	41987	42415	+							G5B91_00195	429		pseudo
CDS	without_protein	GCA_011044415.1	Primary Assembly	chromosome		CP049140.1	41987	42415	+				DNA-processing protein DprA			G5B91_00195	429		pseudo
gene	protein_coding	GCA_011044415.1	Primary Assembly	chromosome		CP049140.1	42457	43014	+							G5B91_00200	558
CDS	with_protein	GCA_011044415.1	Primary Assembly	chromosome		CP049140.1	42457	43014	+	QIE84773.1			L-threonylcarbamoyladenylate synthase			G5B91_00200	558	185
gene	protein_coding	GCA_011044415.1	Primary Assembly	chromosome		CP049140.1	43132	44109	-							G5B91_00205	978
CDS	with_protein	GCA_011044415.1	Primary Assembly	chromosome		CP049140.1	43132	44109	-	QIE84774.1			NADPH:quinone reductase			G5B91_00205	978	325
gene	protein_coding	GCA_011044415.1	Primary Assembly	chromosome		CP049140.1	44292	45206	+					hemF		G5B91_00210	915
CDS	with_protein	GCA_011044415.1	Primary Assembly	chromosome		CP049140.1	44292	45206	+	QIE84775.1			oxygen-dependent coproporphyrinogen oxidase	hemF		G5B91_00210	915	304
gene	protein_coding	GCA_011044415.1	Primary Assembly	chromosome		CP049140.1	45365	46186	+					aroE		G5B91_00215	822
CDS	with_protein	GCA_011044415.1	Primary Assembly	chromosome		CP049140.1	45365	46186	+	QIE84776.1			shikimate dehydrogenase	aroE		G5B91_00215	822	273
gene	protein_coding	GCA_011044415.1	Primary Assembly	chromosome		CP049140.1	46227	47786	-							G5B91_00220	1560
CDS	with_protein	GCA_011044415.1	Primary Assembly	chromosome		CP049140.1	46227	47786	-	QIE84777.1			SulP family inorganic anion transporter			G5B91_00220	1560	519
gene	protein_coding	GCA_011044415.1	Primary Assembly	chromosome		CP049140.1	47794	48729	-							G5B91_00225	936
CDS	with_protein	GCA_011044415.1	Primary Assembly	chromosome		CP049140.1	47794	48729	-	QIE84778.1			choline ABC transporter substrate-binding protein			G5B91_00225	936	311
gene	protein_coding	GCA_011044415.1	Primary Assembly	chromosome		CP049140.1	48760	50271	-					betC		G5B91_00230	1512
CDS	with_protein	GCA_011044415.1	Primary Assembly	chromosome		CP049140.1	48760	50271	-	QIE84779.1			choline-sulfatase	betC		G5B91_00230	1512	503
gene	protein_coding	GCA_011044415.1	Primary Assembly	chromosome		CP049140.1	50401	51297	+							G5B91_00235	897
CDS	with_protein	GCA_011044415.1	Primary Assembly	chromosome		CP049140.1	50401	51297	+	QIE90743.1			LysR family transcriptional regulator			G5B91_00235	897	298
gene	protein_coding	GCA_011044415.1	Primary Assembly	chromosome		CP049140.1	51294	51632	+							G5B91_00240	339
CDS	with_protein	GCA_011044415.1	Primary Assembly	chromosome		CP049140.1	51294	51632	+	QIE84780.1			DOPA 4,5-dioxygenase family protein			G5B91_00240	339	112
gene	protein_coding	GCA_011044415.1	Primary Assembly	chromosome		CP049140.1	51736	52257	+							G5B91_00245	522
CDS	with_protein	GCA_011044415.1	Primary Assembly	chromosome		CP049140.1	51736	52257	+	QIE84781.1			sigma-70 family RNA polymerase sigma factor			G5B91_00245	522	173
gene	protein_coding	GCA_011044415.1	Primary Assembly	chromosome		CP049140.1	52254	53195	+							G5B91_00250	942
CDS	with_protein	GCA_011044415.1	Primary Assembly	chromosome		CP049140.1	52254	53195	+	QIE84782.1			FecR family protein			G5B91_00250	942	313
gene	protein_coding	GCA_011044415.1	Primary Assembly	chromosome		CP049140.1	53427	55811	+							G5B91_00255	2385
CDS	with_protein	GCA_011044415.1	Primary Assembly	chromosome		CP049140.1	53427	55811	+	QIE84783.1			TonB-dependent receptor			G5B91_00255	2385	794
gene	protein_coding	GCA_011044415.1	Primary Assembly	chromosome		CP049140.1	55843	56160	-							G5B91_00260	318
CDS	with_protein	GCA_011044415.1	Primary Assembly	chromosome		CP049140.1	55843	56160	-	QIE84784.1			antibiotic biosynthesis monooxygenase			G5B91_00260	318	105
gene	protein_coding	GCA_011044415.1	Primary Assembly	chromosome		CP049140.1	56472	57413	+							G5B91_00265	942
CDS	with_protein	GCA_011044415.1	Primary Assembly	chromosome		CP049140.1	56472	57413	+	QIE84785.1			AraC family transcriptional regulator			G5B91_00265	942	313
gene	protein_coding	GCA_011044415.1	Primary Assembly	chromosome		CP049140.1	57530	57916	-							G5B91_00270	387
CDS	with_protein	GCA_011044415.1	Primary Assembly	chromosome		CP049140.1	57530	57916	-	QIE84786.1			VOC family protein			G5B91_00270	387	128
gene	protein_coding	GCA_011044415.1	Primary Assembly	chromosome		CP049140.1	58108	59616	+							G5B91_00275	1509
CDS	with_protein	GCA_011044415.1	Primary Assembly	chromosome		CP049140.1	58108	59616	+	QIE84787.1			YdgA family protein			G5B91_00275	1509	502
gene	protein_coding	GCA_011044415.1	Primary Assembly	chromosome		CP049140.1	59683	60489	-							G5B91_00280	807
CDS	with_protein	GCA_011044415.1	Primary Assembly	chromosome		CP049140.1	59683	60489	-	QIE84788.1			tryptophan synthase subunit alpha			G5B91_00280	807	268
gene	protein_coding	GCA_011044415.1	Primary Assembly	chromosome		CP049140.1	60486	61694	-					trpB		G5B91_00285	1209
CDS	with_protein	GCA_011044415.1	Primary Assembly	chromosome		CP049140.1	60486	61694	-	QIE84789.1			tryptophan synthase subunit beta	trpB		G5B91_00285	1209	402
gene	protein_coding	GCA_011044415.1	Primary Assembly	chromosome		CP049140.1	61853	62749	+							G5B91_00290	897
CDS	with_protein	GCA_011044415.1	Primary Assembly	chromosome		CP049140.1	61853	62749	+	QIE84790.1			LysR family transcriptional regulator			G5B91_00290	897	298
gene	protein_coding	GCA_011044415.1	Primary Assembly	chromosome		CP049140.1	62851	63066	+							G5B91_00295	216
CDS	with_protein	GCA_011044415.1	Primary Assembly	chromosome		CP049140.1	62851	63066	+	QIE84791.1			dodecin family protein			G5B91_00295	216	71
gene	protein_coding	GCA_011044415.1	Primary Assembly	chromosome		CP049140.1	63201	63422	+							G5B91_00300	222
CDS	with_protein	GCA_011044415.1	Primary Assembly	chromosome		CP049140.1	63201	63422	+	QIE84792.1			DUF1161 domain-containing protein			G5B91_00300	222	73
gene	protein_coding	GCA_011044415.1	Primary Assembly	chromosome		CP049140.1	63584	64006	+							G5B91_00305	423
CDS	with_protein	GCA_011044415.1	Primary Assembly	chromosome		CP049140.1	63584	64006	+	QIE84793.1			OsmC family protein			G5B91_00305	423	140
gene	protein_coding	GCA_011044415.1	Primary Assembly	chromosome		CP049140.1	64098	64334	+							G5B91_00310	237
CDS	with_protein	GCA_011044415.1	Primary Assembly	chromosome		CP049140.1	64098	64334	+	QIE90744.1			DUF1161 domain-containing protein			G5B91_00310	237	78
gene	protein_coding	GCA_011044415.1	Primary Assembly	chromosome		CP049140.1	64583	65023	-							G5B91_00315	441
CDS	with_protein	GCA_011044415.1	Primary Assembly	chromosome		CP049140.1	64583	65023	-	QIE84794.1			DUF2057 domain-containing protein			G5B91_00315	441	146
gene	protein_coding	GCA_011044415.1	Primary Assembly	chromosome		CP049140.1	65067	65483	-							G5B91_00320	417
CDS	with_protein	GCA_011044415.1	Primary Assembly	chromosome		CP049140.1	65067	65483	-	QIE84795.1			hypothetical protein			G5B91_00320	417	138
gene	protein_coding	GCA_011044415.1	Primary Assembly	chromosome		CP049140.1	65549	66640	+							G5B91_00325	1092
CDS	with_protein	GCA_011044415.1	Primary Assembly	chromosome		CP049140.1	65549	66640	+	QIE84796.1			aminopeptidase			G5B91_00325	1092	363
gene	protein_coding	GCA_011044415.1	Primary Assembly	chromosome		CP049140.1	66767	68182	-							G5B91_00330	1416
CDS	with_protein	GCA_011044415.1	Primary Assembly	chromosome		CP049140.1	66767	68182	-	QIE84797.1			DUF1254 domain-containing protein			G5B91_00330	1416	471
gene	protein_coding	GCA_011044415.1	Primary Assembly	chromosome		CP049140.1	68185	69546	-							G5B91_00335	1362
CDS	with_protein	GCA_011044415.1	Primary Assembly	chromosome		CP049140.1	68185	69546	-	QIE84798.1			DUF1254 domain-containing protein			G5B91_00335	1362	453
gene	protein_coding	GCA_011044415.1	Primary Assembly	chromosome		CP049140.1	69684	71207	-							G5B91_00340	1524
CDS	with_protein	GCA_011044415.1	Primary Assembly	chromosome		CP049140.1	69684	71207	-	QIE84799.1			3-hydroxyacyl-CoA dehydrogenase			G5B91_00340	1524	507
gene	protein_coding	GCA_011044415.1	Primary Assembly	chromosome		CP049140.1	71255	72886	-							G5B91_00345	1632
CDS	with_protein	GCA_011044415.1	Primary Assembly	chromosome		CP049140.1	71255	72886	-	QIE84800.1			long-chain fatty acid--CoA ligase			G5B91_00345	1632	543
gene	protein_coding	GCA_011044415.1	Primary Assembly	chromosome		CP049140.1	73085	73870	+							G5B91_00350	786
CDS	with_protein	GCA_011044415.1	Primary Assembly	chromosome		CP049140.1	73085	73870	+	QIE84801.1			IclR family transcriptional regulator			G5B91_00350	786	261
gene	protein_coding	GCA_011044415.1	Primary Assembly	chromosome		CP049140.1	74082	75212	-							G5B91_00355	1131
CDS	with_protein	GCA_011044415.1	Primary Assembly	chromosome		CP049140.1	74082	75212	-	QIE84802.1			acyl-CoA dehydrogenase			G5B91_00355	1131	376
gene	protein_coding	GCA_011044415.1	Primary Assembly	chromosome		CP049140.1	75223	76413	-							G5B91_00360	1191
CDS	with_protein	GCA_011044415.1	Primary Assembly	chromosome		CP049140.1	75223	76413	-	QIE84803.1			pimeloyl-CoA dehydrogenase large subunit			G5B91_00360	1191	396
gene	protein_coding	GCA_011044415.1	Primary Assembly	chromosome		CP049140.1	76423	78516	-							G5B91_00365	2094
CDS	with_protein	GCA_011044415.1	Primary Assembly	chromosome		CP049140.1	76423	78516	-	QIE84804.1			3-hydroxyacyl-CoA dehydrogenase			G5B91_00365	2094	697
gene	protein_coding	GCA_011044415.1	Primary Assembly	chromosome		CP049140.1	78969	80306	-							G5B91_00370	1338
CDS	with_protein	GCA_011044415.1	Primary Assembly	chromosome		CP049140.1	78969	80306	-	QIE84805.1			DUF1329 domain-containing protein			G5B91_00370	1338	445
gene	protein_coding	GCA_011044415.1	Primary Assembly	chromosome		CP049140.1	80318	82057	-							G5B91_00375	1740
CDS	with_protein	GCA_011044415.1	Primary Assembly	chromosome		CP049140.1	80318	82057	-	QIE90745.1			DUF1302 domain-containing protein			G5B91_00375	1740	579
gene	protein_coding	GCA_011044415.1	Primary Assembly	chromosome		CP049140.1	82232	83080	-							G5B91_00380	849
CDS	with_protein	GCA_011044415.1	Primary Assembly	chromosome		CP049140.1	82232	83080	-	QIE84806.1			AraC family transcriptional regulator			G5B91_00380	849	282
gene	protein_coding	GCA_011044415.1	Primary Assembly	chromosome		CP049140.1	83177	84103	+							G5B91_00385	927
CDS	with_protein	GCA_011044415.1	Primary Assembly	chromosome		CP049140.1	83177	84103	+	QIE90746.1			LysR family transcriptional regulator			G5B91_00385	927	308
gene	protein_coding	GCA_011044415.1	Primary Assembly	chromosome		CP049140.1	84137	84421	-							G5B91_00390	285
CDS	with_protein	GCA_011044415.1	Primary Assembly	chromosome		CP049140.1	84137	84421	-	QIE84807.1			hypothetical protein			G5B91_00390	285	94
gene	protein_coding	GCA_011044415.1	Primary Assembly	chromosome		CP049140.1	84493	85419	-							G5B91_00395	927
CDS	with_protein	GCA_011044415.1	Primary Assembly	chromosome		CP049140.1	84493	85419	-	QIE84808.1			LysR family transcriptional regulator			G5B91_00395	927	308
gene	protein_coding	GCA_011044415.1	Primary Assembly	chromosome		CP049140.1	85632	86582	+							G5B91_00400	951
CDS	with_protein	GCA_011044415.1	Primary Assembly	chromosome		CP049140.1	85632	86582	+	QIE84809.1			alpha/beta hydrolase			G5B91_00400	951	316
gene	protein_coding	GCA_011044415.1	Primary Assembly	chromosome		CP049140.1	86677	87684	+							G5B91_00405	1008
CDS	with_protein	GCA_011044415.1	Primary Assembly	chromosome		CP049140.1	86677	87684	+	QIE90747.1			AraC family transcriptional regulator			G5B91_00405	1008	335
gene	protein_coding	GCA_011044415.1	Primary Assembly	chromosome		CP049140.1	87686	88141	-							G5B91_00410	456
CDS	with_protein	GCA_011044415.1	Primary Assembly	chromosome		CP049140.1	87686	88141	-	QIE84810.1			GNAT family N-acetyltransferase			G5B91_00410	456	151
gene	protein_coding	GCA_011044415.1	Primary Assembly	chromosome		CP049140.1	88185	89102	-							G5B91_00415	918
CDS	with_protein	GCA_011044415.1	Primary Assembly	chromosome		CP049140.1	88185	89102	-	QIE84811.1			LysR family transcriptional regulator			G5B91_00415	918	305
gene	protein_coding	GCA_011044415.1	Primary Assembly	chromosome		CP049140.1	89200	89487	+							G5B91_00420	288
CDS	with_protein	GCA_011044415.1	Primary Assembly	chromosome		CP049140.1	89200	89487	+	QIE84812.1			DUF2218 domain-containing protein			G5B91_00420	288	95
gene	protein_coding	GCA_011044415.1	Primary Assembly	chromosome		CP049140.1	89731	90012	-							G5B91_00425	282
CDS	with_protein	GCA_011044415.1	Primary Assembly	chromosome		CP049140.1	89731	90012	-	QIE84813.1			type II toxin-antitoxin system RelE/ParE family toxin			G5B91_00425	282	93
gene	protein_coding	GCA_011044415.1	Primary Assembly	chromosome		CP049140.1	90009	90236	-							G5B91_00430	228
CDS	with_protein	GCA_011044415.1	Primary Assembly	chromosome		CP049140.1	90009	90236	-	QIE84814.1			ribbon-helix-helix protein, CopG family			G5B91_00430	228	75
gene	protein_coding	GCA_011044415.1	Primary Assembly	chromosome		CP049140.1	90477	91862	+							G5B91_00435	1386
CDS	with_protein	GCA_011044415.1	Primary Assembly	chromosome		CP049140.1	90477	91862	+	QIE84815.1			sodium:solute symporter			G5B91_00435	1386	461
gene	protein_coding	GCA_011044415.1	Primary Assembly	chromosome		CP049140.1	91890	92846	+					speB		G5B91_00440	957
CDS	with_protein	GCA_011044415.1	Primary Assembly	chromosome		CP049140.1	91890	92846	+	QIE84816.1			agmatinase	speB		G5B91_00440	957	318
gene	protein_coding	GCA_011044415.1	Primary Assembly	chromosome		CP049140.1	92922	93848	+							G5B91_00445	927
CDS	with_protein	GCA_011044415.1	Primary Assembly	chromosome		CP049140.1	92922	93848	+	QIE84817.1			LysR family transcriptional regulator			G5B91_00445	927	308
gene	protein_coding	GCA_011044415.1	Primary Assembly	chromosome		CP049140.1	93845	94558	+							G5B91_00450	714
CDS	with_protein	GCA_011044415.1	Primary Assembly	chromosome		CP049140.1	93845	94558	+	QIE84818.1			phytanoyl-CoA dioxygenase family protein			G5B91_00450	714	237
gene	protein_coding	GCA_011044415.1	Primary Assembly	chromosome		CP049140.1	94574	94975	+							G5B91_00455	402
CDS	with_protein	GCA_011044415.1	Primary Assembly	chromosome		CP049140.1	94574	94975	+	QIE84819.1			GFA family protein			G5B91_00455	402	133
gene	protein_coding	GCA_011044415.1	Primary Assembly	chromosome		CP049140.1	95024	96982	-							G5B91_00460	1959
CDS	with_protein	GCA_011044415.1	Primary Assembly	chromosome		CP049140.1	95024	96982	-	QIE84820.1			DUF4105 domain-containing protein			G5B91_00460	1959	652
gene	protein_coding	GCA_011044415.1	Primary Assembly	chromosome		CP049140.1	96979	97314	-							G5B91_00465	336
CDS	with_protein	GCA_011044415.1	Primary Assembly	chromosome		CP049140.1	96979	97314	-	QIE84821.1			DUF2388 domain-containing protein			G5B91_00465	336	111
gene	protein_coding	GCA_011044415.1	Primary Assembly	chromosome		CP049140.1	97352	97645	-							G5B91_00470	294
CDS	with_protein	GCA_011044415.1	Primary Assembly	chromosome		CP049140.1	97352	97645	-	QIE84822.1			DUF2388 domain-containing protein			G5B91_00470	294	97
gene	protein_coding	GCA_011044415.1	Primary Assembly	chromosome		CP049140.1	97757	98077	-							G5B91_00475	321
CDS	with_protein	GCA_011044415.1	Primary Assembly	chromosome		CP049140.1	97757	98077	-	QIE84823.1			DUF2388 domain-containing protein			G5B91_00475	321	106
gene	protein_coding	GCA_011044415.1	Primary Assembly	chromosome		CP049140.1	98170	98364	-							G5B91_00480	195
CDS	with_protein	GCA_011044415.1	Primary Assembly	chromosome		CP049140.1	98170	98364	-	QIE84824.1			DUF1127 domain-containing protein			G5B91_00480	195	64
gene	protein_coding	GCA_011044415.1	Primary Assembly	chromosome		CP049140.1	98515	99654	-							G5B91_00485	1140
CDS	with_protein	GCA_011044415.1	Primary Assembly	chromosome		CP049140.1	98515	99654	-	QIE84825.1			glycosyltransferase family 4 protein			G5B91_00485	1140	379
gene	protein_coding	GCA_011044415.1	Primary Assembly	chromosome		CP049140.1	99651	100880	-							G5B91_00490	1230
CDS	with_protein	GCA_011044415.1	Primary Assembly	chromosome		CP049140.1	99651	100880	-	QIE84826.1			ABC transporter ATP-binding protein			G5B91_00490	1230	409
gene	protein_coding	GCA_011044415.1	Primary Assembly	chromosome		CP049140.1	100880	101665	-							G5B91_00495	786
CDS	with_protein	GCA_011044415.1	Primary Assembly	chromosome		CP049140.1	100880	101665	-	QIE84827.1			ABC transporter permease			G5B91_00495	786	261
gene	protein_coding	GCA_011044415.1	Primary Assembly	chromosome		CP049140.1	101732	102496	-							G5B91_00500	765
CDS	with_protein	GCA_011044415.1	Primary Assembly	chromosome		CP049140.1	101732	102496	-	QIE84828.1			class I SAM-dependent methyltransferase			G5B91_00500	765	254
gene	protein_coding	GCA_011044415.1	Primary Assembly	chromosome		CP049140.1	102530	103339	-							G5B91_00505	810
CDS	with_protein	GCA_011044415.1	Primary Assembly	chromosome		CP049140.1	102530	103339	-	QIE90748.1			class I SAM-dependent methyltransferase			G5B91_00505	810	269
gene	pseudogene	GCA_011044415.1	Primary Assembly	chromosome		CP049140.1	103346	104788	-							G5B91_00510	1443		pseudo
CDS	without_protein	GCA_011044415.1	Primary Assembly	chromosome		CP049140.1	103346	104788	-				glycosyltransferase family 1 protein			G5B91_00510	1443		pseudo
gene	protein_coding	GCA_011044415.1	Primary Assembly	chromosome		CP049140.1	105028	105357	+							G5B91_00515	330
CDS	with_protein	GCA_011044415.1	Primary Assembly	chromosome		CP049140.1	105028	105357	+	QIE84829.1			hypothetical protein			G5B91_00515	330	109
gene	protein_coding	GCA_011044415.1	Primary Assembly	chromosome		CP049140.1	105575	106747	+							G5B91_00520	1173
CDS	with_protein	GCA_011044415.1	Primary Assembly	chromosome		CP049140.1	105575	106747	+	QIE90749.1			glycosyltransferase			G5B91_00520	1173	390
gene	protein_coding	GCA_011044415.1	Primary Assembly	chromosome		CP049140.1	106923	108359	+							G5B91_00525	1437
CDS	with_protein	GCA_011044415.1	Primary Assembly	chromosome		CP049140.1	106923	108359	+	QIE84830.1			mannose-1-phosphate guanylyltransferase/mannose-6-phosphate isomerase			G5B91_00525	1437	478
gene	protein_coding	GCA_011044415.1	Primary Assembly	chromosome		CP049140.1	108470	108676	-							G5B91_00530	207
CDS	with_protein	GCA_011044415.1	Primary Assembly	chromosome		CP049140.1	108470	108676	-	QIE84831.1			DUF1127 domain-containing protein			G5B91_00530	207	68
gene	protein_coding	GCA_011044415.1	Primary Assembly	chromosome		CP049140.1	108708	109001	-							G5B91_00535	294
CDS	with_protein	GCA_011044415.1	Primary Assembly	chromosome		CP049140.1	108708	109001	-	QIE84832.1			hypothetical protein			G5B91_00535	294	97
gene	protein_coding	GCA_011044415.1	Primary Assembly	chromosome		CP049140.1	109034	110530	-							G5B91_00540	1497
CDS	with_protein	GCA_011044415.1	Primary Assembly	chromosome		CP049140.1	109034	110530	-	QIE84833.1			acetyl-CoA hydrolase/transferase family protein			G5B91_00540	1497	498
gene	protein_coding	GCA_011044415.1	Primary Assembly	chromosome		CP049140.1	110718	112154	-							G5B91_00545	1437
CDS	with_protein	GCA_011044415.1	Primary Assembly	chromosome		CP049140.1	110718	112154	-	QIE84834.1			NAD(P)(+) transhydrogenase (Re/Si-specific) subunit beta			G5B91_00545	1437	478
gene	protein_coding	GCA_011044415.1	Primary Assembly	chromosome		CP049140.1	112156	112470	-							G5B91_00550	315
CDS	with_protein	GCA_011044415.1	Primary Assembly	chromosome		CP049140.1	112156	112470	-	QIE84835.1			NAD(P) transhydrogenase subunit alpha			G5B91_00550	315	104
gene	protein_coding	GCA_011044415.1	Primary Assembly	chromosome		CP049140.1	112536	113654	-							G5B91_00555	1119
CDS	with_protein	GCA_011044415.1	Primary Assembly	chromosome		CP049140.1	112536	113654	-	QIE84836.1			Re/Si-specific NAD(P)(+) transhydrogenase subunit alpha			G5B91_00555	1119	372
gene	protein_coding	GCA_011044415.1	Primary Assembly	chromosome		CP049140.1	114271	114906	-							G5B91_00560	636
CDS	with_protein	GCA_011044415.1	Primary Assembly	chromosome		CP049140.1	114271	114906	-	QIE84837.1			SCO family protein			G5B91_00560	636	211
gene	protein_coding	GCA_011044415.1	Primary Assembly	chromosome		CP049140.1	114987	115889	-							G5B91_00565	903
CDS	with_protein	GCA_011044415.1	Primary Assembly	chromosome		CP049140.1	114987	115889	-	QIE84838.1			protoheme IX farnesyltransferase			G5B91_00565	903	300
gene	protein_coding	GCA_011044415.1	Primary Assembly	chromosome		CP049140.1	115969	117042	-							G5B91_00570	1074
CDS	with_protein	GCA_011044415.1	Primary Assembly	chromosome		CP049140.1	115969	117042	-	QIE84839.1			heme A synthase			G5B91_00570	1074	357
gene	protein_coding	GCA_011044415.1	Primary Assembly	chromosome		CP049140.1	117086	117649	-							G5B91_00575	564
CDS	with_protein	GCA_011044415.1	Primary Assembly	chromosome		CP049140.1	117086	117649	-	QIE84840.1			hypothetical protein			G5B91_00575	564	187
gene	protein_coding	GCA_011044415.1	Primary Assembly	chromosome		CP049140.1	117627	118391	-							G5B91_00580	765
CDS	with_protein	GCA_011044415.1	Primary Assembly	chromosome		CP049140.1	117627	118391	-	QIE84841.1			SURF1 family protein			G5B91_00580	765	254
gene	protein_coding	GCA_011044415.1	Primary Assembly	chromosome		CP049140.1	118436	118645	+							G5B91_00585	210
CDS	with_protein	GCA_011044415.1	Primary Assembly	chromosome		CP049140.1	118436	118645	+	QIE84842.1			twin transmembrane helix small protein			G5B91_00585	210	69
gene	protein_coding	GCA_011044415.1	Primary Assembly	chromosome		CP049140.1	118849	119736	-							G5B91_00590	888
CDS	with_protein	GCA_011044415.1	Primary Assembly	chromosome		CP049140.1	118849	119736	-	QIE84843.1			cytochrome c oxidase subunit 3			G5B91_00590	888	295
gene	protein_coding	GCA_011044415.1	Primary Assembly	chromosome		CP049140.1	119900	120457	-							G5B91_00595	558
CDS	with_protein	GCA_011044415.1	Primary Assembly	chromosome		CP049140.1	119900	120457	-	QIE84844.1			cytochrome c oxidase assembly protein			G5B91_00595	558	185
gene	protein_coding	GCA_011044415.1	Primary Assembly	chromosome		CP049140.1	120558	122153	-					ctaD		G5B91_00600	1596
CDS	with_protein	GCA_011044415.1	Primary Assembly	chromosome		CP049140.1	120558	122153	-	QIE84845.1			cytochrome c oxidase subunit I	ctaD		G5B91_00600	1596	531
gene	protein_coding	GCA_011044415.1	Primary Assembly	chromosome		CP049140.1	122164	123288	-					coxB		G5B91_00605	1125
CDS	with_protein	GCA_011044415.1	Primary Assembly	chromosome		CP049140.1	122164	123288	-	QIE84846.1			cytochrome c oxidase subunit II	coxB		G5B91_00605	1125	374
gene	protein_coding	GCA_011044415.1	Primary Assembly	chromosome		CP049140.1	123706	124350	+							G5B91_00610	645
CDS	with_protein	GCA_011044415.1	Primary Assembly	chromosome		CP049140.1	123706	124350	+	QIE84847.1			hypothetical protein			G5B91_00610	645	214
gene	protein_coding	GCA_011044415.1	Primary Assembly	chromosome		CP049140.1	124354	125889	-							G5B91_00615	1536
CDS	with_protein	GCA_011044415.1	Primary Assembly	chromosome		CP049140.1	124354	125889	-	QIE84848.1			SulP family inorganic anion transporter			G5B91_00615	1536	511
gene	protein_coding	GCA_011044415.1	Primary Assembly	chromosome		CP049140.1	126083	126799	-							G5B91_00620	717
CDS	with_protein	GCA_011044415.1	Primary Assembly	chromosome		CP049140.1	126083	126799	-	QIE84849.1			carbonic anhydrase			G5B91_00620	717	238
gene	pseudogene	GCA_011044415.1	Primary Assembly	chromosome		CP049140.1	127076	128134	-							G5B91_00625	1059		pseudo
CDS	without_protein	GCA_011044415.1	Primary Assembly	chromosome		CP049140.1	127076	128134	-				PA0069 family radical SAM protein			G5B91_00625	1059		pseudo
gene	protein_coding	GCA_011044415.1	Primary Assembly	chromosome		CP049140.1	128219	129823	-							G5B91_00630	1605
CDS	with_protein	GCA_011044415.1	Primary Assembly	chromosome		CP049140.1	128219	129823	-	QIE90750.1			inorganic phosphate transporter			G5B91_00630	1605	534
gene	protein_coding	GCA_011044415.1	Primary Assembly	chromosome		CP049140.1	130081	130350	-							G5B91_00635	270
CDS	with_protein	GCA_011044415.1	Primary Assembly	chromosome		CP049140.1	130081	130350	-	QIE84850.1			YheV family putative metal-binding protein			G5B91_00635	270	89
gene	protein_coding	GCA_011044415.1	Primary Assembly	chromosome		CP049140.1	130350	132395	-					prlC		G5B91_00640	2046
CDS	with_protein	GCA_011044415.1	Primary Assembly	chromosome		CP049140.1	130350	132395	-	QIE84851.1			oligopeptidase A	prlC		G5B91_00640	2046	681
gene	protein_coding	GCA_011044415.1	Primary Assembly	chromosome		CP049140.1	132472	133014	+							G5B91_00645	543
CDS	with_protein	GCA_011044415.1	Primary Assembly	chromosome		CP049140.1	132472	133014	+	QIE84852.1			gamma carbonic anhydrase family protein			G5B91_00645	543	180
gene	protein_coding	GCA_011044415.1	Primary Assembly	chromosome		CP049140.1	133210	134349	+							G5B91_00650	1140
CDS	with_protein	GCA_011044415.1	Primary Assembly	chromosome		CP049140.1	133210	134349	+	QIE84853.1			hypothetical protein			G5B91_00650	1140	379
gene	protein_coding	GCA_011044415.1	Primary Assembly	chromosome		CP049140.1	134435	135079	+							G5B91_00655	645
CDS	with_protein	GCA_011044415.1	Primary Assembly	chromosome		CP049140.1	134435	135079	+	QIE84854.1			HAD family hydrolase			G5B91_00655	645	214
gene	protein_coding	GCA_011044415.1	Primary Assembly	chromosome		CP049140.1	135552	136703	-					argE		G5B91_00660	1152
CDS	with_protein	GCA_011044415.1	Primary Assembly	chromosome		CP049140.1	135552	136703	-	QIE84855.1			acetylornithine deacetylase	argE		G5B91_00660	1152	383
gene	protein_coding	GCA_011044415.1	Primary Assembly	chromosome		CP049140.1	136810	137484	-							G5B91_00665	675
CDS	with_protein	GCA_011044415.1	Primary Assembly	chromosome		CP049140.1	136810	137484	-	QIE84856.1			DUF1028 domain-containing protein			G5B91_00665	675	224
gene	protein_coding	GCA_011044415.1	Primary Assembly	chromosome		CP049140.1	137609	138019	-							G5B91_00670	411
CDS	with_protein	GCA_011044415.1	Primary Assembly	chromosome		CP049140.1	137609	138019	-	QIE84857.1			RidA family protein			G5B91_00670	411	136
gene	protein_coding	GCA_011044415.1	Primary Assembly	chromosome		CP049140.1	138023	139354	-							G5B91_00675	1332
CDS	with_protein	GCA_011044415.1	Primary Assembly	chromosome		CP049140.1	138023	139354	-	QIE84858.1			NAD(P)-binding domain-containing protein			G5B91_00675	1332	443
gene	protein_coding	GCA_011044415.1	Primary Assembly	chromosome		CP049140.1	139760	140680	-							G5B91_00680	921
CDS	with_protein	GCA_011044415.1	Primary Assembly	chromosome		CP049140.1	139760	140680	-	QIE84859.1			LysR family transcriptional regulator			G5B91_00680	921	306
gene	protein_coding	GCA_011044415.1	Primary Assembly	chromosome		CP049140.1	140818	142164	+							G5B91_00685	1347
CDS	with_protein	GCA_011044415.1	Primary Assembly	chromosome		CP049140.1	140818	142164	+	QIE84860.1			aspartate aminotransferase family protein			G5B91_00685	1347	448
gene	protein_coding	GCA_011044415.1	Primary Assembly	chromosome		CP049140.1	142165	142473	+							G5B91_00690	309
CDS	with_protein	GCA_011044415.1	Primary Assembly	chromosome		CP049140.1	142165	142473	+	QIE84861.1			cupin domain-containing protein			G5B91_00690	309	102
gene	protein_coding	GCA_011044415.1	Primary Assembly	chromosome		CP049140.1	142646	144142	+							G5B91_00695	1497
CDS	with_protein	GCA_011044415.1	Primary Assembly	chromosome		CP049140.1	142646	144142	+	QIE84862.1			CoA-acylating methylmalonate-semialdehyde dehydrogenase			G5B91_00695	1497	498
gene	protein_coding	GCA_011044415.1	Primary Assembly	chromosome		CP049140.1	144249	144674	-							G5B91_00700	426
CDS	with_protein	GCA_011044415.1	Primary Assembly	chromosome		CP049140.1	144249	144674	-	QIE84863.1			GNAT family N-acetyltransferase			G5B91_00700	426	141
gene	protein_coding	GCA_011044415.1	Primary Assembly	chromosome		CP049140.1	144780	145094	-							G5B91_00705	315
CDS	with_protein	GCA_011044415.1	Primary Assembly	chromosome		CP049140.1	144780	145094	-	QIE84864.1			DUF2845 domain-containing protein			G5B91_00705	315	104
gene	protein_coding	GCA_011044415.1	Primary Assembly	chromosome		CP049140.1	145182	145985	-							G5B91_00710	804
CDS	with_protein	GCA_011044415.1	Primary Assembly	chromosome		CP049140.1	145182	145985	-	QIE84865.1			NYN domain-containing protein			G5B91_00710	804	267
gene	protein_coding	GCA_011044415.1	Primary Assembly	chromosome		CP049140.1	146075	146698	-							G5B91_00715	624
CDS	with_protein	GCA_011044415.1	Primary Assembly	chromosome		CP049140.1	146075	146698	-	QIE90751.1			GGDEF domain-containing protein			G5B91_00715	624	207
gene	protein_coding	GCA_011044415.1	Primary Assembly	chromosome		CP049140.1	146869	147249	-							G5B91_00720	381
CDS	with_protein	GCA_011044415.1	Primary Assembly	chromosome		CP049140.1	146869	147249	-	QIE84866.1			DUF1987 domain-containing protein			G5B91_00720	381	126
gene	protein_coding	GCA_011044415.1	Primary Assembly	chromosome		CP049140.1	147275	147817	-							G5B91_00725	543
CDS	with_protein	GCA_011044415.1	Primary Assembly	chromosome		CP049140.1	147275	147817	-	QIE84867.1			hypothetical protein			G5B91_00725	543	180
gene	protein_coding	GCA_011044415.1	Primary Assembly	chromosome		CP049140.1	147828	149816	-							G5B91_00730	1989
CDS	with_protein	GCA_011044415.1	Primary Assembly	chromosome		CP049140.1	147828	149816	-	QIE84868.1			SpoIIE family protein phosphatase			G5B91_00730	1989	662
gene	protein_coding	GCA_011044415.1	Primary Assembly	chromosome		CP049140.1	150007	151062	-							G5B91_00735	1056
CDS	with_protein	GCA_011044415.1	Primary Assembly	chromosome		CP049140.1	150007	151062	-	QIE84869.1			chemotaxis response regulator protein-glutamate methylesterase			G5B91_00735	1056	351
gene	protein_coding	GCA_011044415.1	Primary Assembly	chromosome		CP049140.1	151078	151671	-					cheD		G5B91_00740	594
CDS	with_protein	GCA_011044415.1	Primary Assembly	chromosome		CP049140.1	151078	151671	-	QIE84870.1			chemoreceptor glutamine deamidase CheD	cheD		G5B91_00740	594	197
gene	protein_coding	GCA_011044415.1	Primary Assembly	chromosome		CP049140.1	151671	152513	-							G5B91_00745	843
CDS	with_protein	GCA_011044415.1	Primary Assembly	chromosome		CP049140.1	151671	152513	-	QIE84871.1			chemotaxis protein CheR			G5B91_00745	843	280
gene	protein_coding	GCA_011044415.1	Primary Assembly	chromosome		CP049140.1	152872	154896	-							G5B91_00750	2025
CDS	with_protein	GCA_011044415.1	Primary Assembly	chromosome		CP049140.1	152872	154896	-	QIE84872.1			methyl-accepting chemotaxis protein			G5B91_00750	2025	674
gene	protein_coding	GCA_011044415.1	Primary Assembly	chromosome		CP049140.1	154918	155403	-							G5B91_00755	486
CDS	with_protein	GCA_011044415.1	Primary Assembly	chromosome		CP049140.1	154918	155403	-	QIE84873.1			chemotaxis protein CheW			G5B91_00755	486	161
gene	protein_coding	GCA_011044415.1	Primary Assembly	chromosome		CP049140.1	155390	157291	-							G5B91_00760	1902
CDS	with_protein	GCA_011044415.1	Primary Assembly	chromosome		CP049140.1	155390	157291	-	QIE84874.1			chemotaxis protein CheA			G5B91_00760	1902	633
gene	protein_coding	GCA_011044415.1	Primary Assembly	chromosome		CP049140.1	157303	157668	-							G5B91_00765	366
CDS	with_protein	GCA_011044415.1	Primary Assembly	chromosome		CP049140.1	157303	157668	-	QIE84875.1			response regulator			G5B91_00765	366	121
gene	protein_coding	GCA_011044415.1	Primary Assembly	chromosome		CP049140.1	157850	159037	-							G5B91_00770	1188
CDS	with_protein	GCA_011044415.1	Primary Assembly	chromosome		CP049140.1	157850	159037	-	QIE84876.1			methyl-accepting chemotaxis protein			G5B91_00770	1188	395
gene	protein_coding	GCA_011044415.1	Primary Assembly	chromosome		CP049140.1	159557	160915	-							G5B91_00775	1359
CDS	with_protein	GCA_011044415.1	Primary Assembly	chromosome		CP049140.1	159557	160915	-	QIE84877.1			8-oxoguanine deaminase			G5B91_00775	1359	452
gene	protein_coding	GCA_011044415.1	Primary Assembly	chromosome		CP049140.1	161194	161877	-							G5B91_00780	684
CDS	with_protein	GCA_011044415.1	Primary Assembly	chromosome		CP049140.1	161194	161877	-	QIE84878.1			SDR family oxidoreductase			G5B91_00780	684	227
gene	protein_coding	GCA_011044415.1	Primary Assembly	chromosome		CP049140.1	161927	162727	-					fetB		G5B91_00785	801
CDS	with_protein	GCA_011044415.1	Primary Assembly	chromosome		CP049140.1	161927	162727	-	QIE84879.1			iron export ABC transporter permease subunit FetB	fetB		G5B91_00785	801	266
gene	protein_coding	GCA_011044415.1	Primary Assembly	chromosome		CP049140.1	162724	163347	-							G5B91_00790	624
CDS	with_protein	GCA_011044415.1	Primary Assembly	chromosome		CP049140.1	162724	163347	-	QIE84880.1			ATP-binding cassette domain-containing protein			G5B91_00790	624	207
gene	protein_coding	GCA_011044415.1	Primary Assembly	chromosome		CP049140.1	163491	164798	-							G5B91_00795	1308
CDS	with_protein	GCA_011044415.1	Primary Assembly	chromosome		CP049140.1	163491	164798	-	QIE84881.1			MFS transporter			G5B91_00795	1308	435
gene	protein_coding	GCA_011044415.1	Primary Assembly	chromosome		CP049140.1	165147	165938	-							G5B91_00800	792
CDS	with_protein	GCA_011044415.1	Primary Assembly	chromosome		CP049140.1	165147	165938	-	QIE84882.1			helix-turn-helix transcriptional regulator			G5B91_00800	792	263
gene	protein_coding	GCA_011044415.1	Primary Assembly	chromosome		CP049140.1	166512	167348	+							G5B91_00805	837
CDS	with_protein	GCA_011044415.1	Primary Assembly	chromosome		CP049140.1	166512	167348	+	QIE84883.1			hypothetical protein			G5B91_00805	837	278
gene	protein_coding	GCA_011044415.1	Primary Assembly	chromosome		CP049140.1	167533	168012	+							G5B91_00810	480
CDS	with_protein	GCA_011044415.1	Primary Assembly	chromosome		CP049140.1	167533	168012	+	QIE84884.1			hypothetical protein			G5B91_00810	480	159
gene	protein_coding	GCA_011044415.1	Primary Assembly	chromosome		CP049140.1	168173	168841	+							G5B91_00815	669
CDS	with_protein	GCA_011044415.1	Primary Assembly	chromosome		CP049140.1	168173	168841	+	QIE84885.1			TetR/AcrR family transcriptional regulator			G5B91_00815	669	222
gene	protein_coding	GCA_011044415.1	Primary Assembly	chromosome		CP049140.1	168838	169428	+							G5B91_00820	591
CDS	with_protein	GCA_011044415.1	Primary Assembly	chromosome		CP049140.1	168838	169428	+	QIE84886.1			YigZ family protein			G5B91_00820	591	196
gene	protein_coding	GCA_011044415.1	Primary Assembly	chromosome		CP049140.1	169900	171828	-							G5B91_00825	1929
CDS	with_protein	GCA_011044415.1	Primary Assembly	chromosome		CP049140.1	169900	171828	-	QIE84887.1			methyl-accepting chemotaxis protein			G5B91_00825	1929	642
gene	protein_coding	GCA_011044415.1	Primary Assembly	chromosome		CP049140.1	171937	172797	-					xdhC		G5B91_00830	861
CDS	with_protein	GCA_011044415.1	Primary Assembly	chromosome		CP049140.1	171937	172797	-	QIE84888.1			xanthine dehydrogenase accessory protein XdhC	xdhC		G5B91_00830	861	286
gene	protein_coding	GCA_011044415.1	Primary Assembly	chromosome		CP049140.1	172794	175133	-					xdhB		G5B91_00835	2340
CDS	with_protein	GCA_011044415.1	Primary Assembly	chromosome		CP049140.1	172794	175133	-	QIE84889.1			xanthine dehydrogenase molybdopterin binding subunit	xdhB		G5B91_00835	2340	779
gene	protein_coding	GCA_011044415.1	Primary Assembly	chromosome		CP049140.1	175126	176550	-					xdhA		G5B91_00840	1425
CDS	with_protein	GCA_011044415.1	Primary Assembly	chromosome		CP049140.1	175126	176550	-	QIE84890.1			xanthine dehydrogenase small subunit	xdhA		G5B91_00840	1425	474
gene	protein_coding	GCA_011044415.1	Primary Assembly	chromosome		CP049140.1	177018	177581	+					ahpC		G5B91_00845	564
CDS	with_protein	GCA_011044415.1	Primary Assembly	chromosome		CP049140.1	177018	177581	+	QIE84891.1			peroxiredoxin	ahpC		G5B91_00845	564	187
gene	protein_coding	GCA_011044415.1	Primary Assembly	chromosome		CP049140.1	177779	179344	+					ahpF		G5B91_00850	1566
CDS	with_protein	GCA_011044415.1	Primary Assembly	chromosome		CP049140.1	177779	179344	+	QIE84892.1			alkyl hydroperoxide reductase subunit F	ahpF		G5B91_00850	1566	521
gene	protein_coding	GCA_011044415.1	Primary Assembly	chromosome		CP049140.1	179425	180858	-					cls		G5B91_00855	1434
CDS	with_protein	GCA_011044415.1	Primary Assembly	chromosome		CP049140.1	179425	180858	-	QIE84893.1			cardiolipin synthase	cls		G5B91_00855	1434	477
gene	protein_coding	GCA_011044415.1	Primary Assembly	chromosome		CP049140.1	180901	182298	-							G5B91_00860	1398
CDS	with_protein	GCA_011044415.1	Primary Assembly	chromosome		CP049140.1	180901	182298	-	QIE84894.1			amidase			G5B91_00860	1398	465
gene	protein_coding	GCA_011044415.1	Primary Assembly	chromosome		CP049140.1	182392	182973	-							G5B91_00865	582
CDS	with_protein	GCA_011044415.1	Primary Assembly	chromosome		CP049140.1	182392	182973	-	QIE84895.1			alpha/beta hydrolase			G5B91_00865	582	193
gene	protein_coding	GCA_011044415.1	Primary Assembly	chromosome		CP049140.1	183092	183745	-							G5B91_00870	654
CDS	with_protein	GCA_011044415.1	Primary Assembly	chromosome		CP049140.1	183092	183745	-	QIE84896.1			gamma-glutamylcyclotransferase			G5B91_00870	654	217
gene	protein_coding	GCA_011044415.1	Primary Assembly	chromosome		CP049140.1	184167	184568	-							G5B91_00875	402
CDS	with_protein	GCA_011044415.1	Primary Assembly	chromosome		CP049140.1	184167	184568	-	QIE84897.1			biopolymer transporter ExbD			G5B91_00875	402	133
gene	protein_coding	GCA_011044415.1	Primary Assembly	chromosome		CP049140.1	184570	185286	-							G5B91_00880	717
CDS	with_protein	GCA_011044415.1	Primary Assembly	chromosome		CP049140.1	184570	185286	-	QIE84898.1			MotA/TolQ/ExbB proton channel family protein			G5B91_00880	717	238
gene	protein_coding	GCA_011044415.1	Primary Assembly	chromosome		CP049140.1	185336	186145	-							G5B91_00885	810
CDS	with_protein	GCA_011044415.1	Primary Assembly	chromosome		CP049140.1	185336	186145	-	QIE84899.1			energy transducer TonB			G5B91_00885	810	269
gene	protein_coding	GCA_011044415.1	Primary Assembly	chromosome		CP049140.1	186575	187357	-							G5B91_00890	783
CDS	with_protein	GCA_011044415.1	Primary Assembly	chromosome		CP049140.1	186575	187357	-	QIE84900.1			ABC transporter substrate-binding protein			G5B91_00890	783	260
gene	protein_coding	GCA_011044415.1	Primary Assembly	chromosome		CP049140.1	187398	188063	-							G5B91_00895	666
CDS	with_protein	GCA_011044415.1	Primary Assembly	chromosome		CP049140.1	187398	188063	-	QIE84901.1			ABC transporter permease			G5B91_00895	666	221
gene	protein_coding	GCA_011044415.1	Primary Assembly	chromosome		CP049140.1	188060	189070	-							G5B91_00900	1011
CDS	with_protein	GCA_011044415.1	Primary Assembly	chromosome		CP049140.1	188060	189070	-	QIE84902.1			methionine ABC transporter ATP-binding protein			G5B91_00900	1011	336
gene	protein_coding	GCA_011044415.1	Primary Assembly	chromosome		CP049140.1	189394	189771	-							G5B91_00905	378
CDS	with_protein	GCA_011044415.1	Primary Assembly	chromosome		CP049140.1	189394	189771	-	QIE84903.1			hypothetical protein			G5B91_00905	378	125
gene	protein_coding	GCA_011044415.1	Primary Assembly	chromosome		CP049140.1	189809	190597	-					znuB		G5B91_00910	789
CDS	with_protein	GCA_011044415.1	Primary Assembly	chromosome		CP049140.1	189809	190597	-	QIE84904.1			zinc ABC transporter permease subunit ZnuB	znuB		G5B91_00910	789	262
gene	protein_coding	GCA_011044415.1	Primary Assembly	chromosome		CP049140.1	190590	191390	-					znuC		G5B91_00915	801
CDS	with_protein	GCA_011044415.1	Primary Assembly	chromosome		CP049140.1	190590	191390	-	QIE84905.1			zinc ABC transporter ATP-binding protein ZnuC	znuC		G5B91_00915	801	266
gene	protein_coding	GCA_011044415.1	Primary Assembly	chromosome		CP049140.1	191390	191896	-							G5B91_00920	507
CDS	with_protein	GCA_011044415.1	Primary Assembly	chromosome		CP049140.1	191390	191896	-	QIE84906.1			transcriptional repressor			G5B91_00920	507	168
gene	protein_coding	GCA_011044415.1	Primary Assembly	chromosome		CP049140.1	191967	192908	+					znuA		G5B91_00925	942
CDS	with_protein	GCA_011044415.1	Primary Assembly	chromosome		CP049140.1	191967	192908	+	QIE84907.1			zinc ABC transporter substrate-binding protein ZnuA	znuA		G5B91_00925	942	313
gene	protein_coding	GCA_011044415.1	Primary Assembly	chromosome		CP049140.1	193036	193965	-							G5B91_00930	930
CDS	with_protein	GCA_011044415.1	Primary Assembly	chromosome		CP049140.1	193036	193965	-	QIE84908.1			AEC family transporter			G5B91_00930	930	309
gene	protein_coding	GCA_011044415.1	Primary Assembly	chromosome		CP049140.1	194069	194944	+							G5B91_00935	876
CDS	with_protein	GCA_011044415.1	Primary Assembly	chromosome		CP049140.1	194069	194944	+	QIE84909.1			LysR family transcriptional regulator			G5B91_00935	876	291
gene	protein_coding	GCA_011044415.1	Primary Assembly	chromosome		CP049140.1	195167	195847	-							G5B91_00940	681
CDS	with_protein	GCA_011044415.1	Primary Assembly	chromosome		CP049140.1	195167	195847	-	QIE84910.1			SDR family oxidoreductase			G5B91_00940	681	226
gene	protein_coding	GCA_011044415.1	Primary Assembly	chromosome		CP049140.1	196138	197088	-							G5B91_00945	951
CDS	with_protein	GCA_011044415.1	Primary Assembly	chromosome		CP049140.1	196138	197088	-	QIE84911.1			adenosine deaminase			G5B91_00945	951	316
gene	protein_coding	GCA_011044415.1	Primary Assembly	chromosome		CP049140.1	197285	197776	+							G5B91_00950	492
CDS	with_protein	GCA_011044415.1	Primary Assembly	chromosome		CP049140.1	197285	197776	+	QIE84912.1			hypothetical protein			G5B91_00950	492	163
gene	protein_coding	GCA_011044415.1	Primary Assembly	chromosome		CP049140.1	197878	198960	+							G5B91_00955	1083
CDS	with_protein	GCA_011044415.1	Primary Assembly	chromosome		CP049140.1	197878	198960	+	QIE84913.1			calcium:proton antiporter			G5B91_00955	1083	360
gene	protein_coding	GCA_011044415.1	Primary Assembly	chromosome		CP049140.1	198963	199466	+							G5B91_00960	504
CDS	with_protein	GCA_011044415.1	Primary Assembly	chromosome		CP049140.1	198963	199466	+	QIE84914.1			nucleoside 2-deoxyribosyltransferase			G5B91_00960	504	167
gene	protein_coding	GCA_011044415.1	Primary Assembly	chromosome		CP049140.1	199613	200635	-							G5B91_00965	1023
CDS	with_protein	GCA_011044415.1	Primary Assembly	chromosome		CP049140.1	199613	200635	-	QIE84915.1			energy transducer TonB			G5B91_00965	1023	340
gene	protein_coding	GCA_011044415.1	Primary Assembly	chromosome		CP049140.1	200721	201683	-							G5B91_00970	963
CDS	with_protein	GCA_011044415.1	Primary Assembly	chromosome		CP049140.1	200721	201683	-	QIE84916.1			GTP-binding protein			G5B91_00970	963	320
gene	protein_coding	GCA_011044415.1	Primary Assembly	chromosome		CP049140.1	201760	202116	+							G5B91_00975	357
CDS	with_protein	GCA_011044415.1	Primary Assembly	chromosome		CP049140.1	201760	202116	+	QIE84917.1			NADH:ubiquinone oxidoreductase			G5B91_00975	357	118
gene	protein_coding	GCA_011044415.1	Primary Assembly	chromosome		CP049140.1	202253	202885	-							G5B91_00980	633
CDS	with_protein	GCA_011044415.1	Primary Assembly	chromosome		CP049140.1	202253	202885	-	QIE84918.1			DUF1826 domain-containing protein			G5B91_00980	633	210
gene	protein_coding	GCA_011044415.1	Primary Assembly	chromosome		CP049140.1	202885	204087	-							G5B91_00985	1203
CDS	with_protein	GCA_011044415.1	Primary Assembly	chromosome		CP049140.1	202885	204087	-	QIE84919.1			GTP-binding protein			G5B91_00985	1203	400
gene	protein_coding	GCA_011044415.1	Primary Assembly	chromosome		CP049140.1	204109	204513	-					dksA		G5B91_00990	405
CDS	with_protein	GCA_011044415.1	Primary Assembly	chromosome		CP049140.1	204109	204513	-	QIE84920.1			RNA polymerase-binding protein DksA	dksA		G5B91_00990	405	134
gene	protein_coding	GCA_011044415.1	Primary Assembly	chromosome		CP049140.1	204643	205044	+							G5B91_00995	402
CDS	with_protein	GCA_011044415.1	Primary Assembly	chromosome		CP049140.1	204643	205044	+	QIE84921.1			hypothetical protein			G5B91_00995	402	133
gene	protein_coding	GCA_011044415.1	Primary Assembly	chromosome		CP049140.1	205114	206001	+							G5B91_01000	888
CDS	with_protein	GCA_011044415.1	Primary Assembly	chromosome		CP049140.1	205114	206001	+	QIE84922.1			GTP cyclohydrolase I FolE2			G5B91_01000	888	295
gene	protein_coding	GCA_011044415.1	Primary Assembly	chromosome		CP049140.1	205998	206474	-							G5B91_01005	477
CDS	with_protein	GCA_011044415.1	Primary Assembly	chromosome		CP049140.1	205998	206474	-	QIE84923.1			GNAT family N-acetyltransferase			G5B91_01005	477	158
gene	protein_coding	GCA_011044415.1	Primary Assembly	chromosome		CP049140.1	206605	207792	-							G5B91_01010	1188
CDS	with_protein	GCA_011044415.1	Primary Assembly	chromosome		CP049140.1	206605	207792	-	QIE84924.1			methyltransferase domain-containing protein			G5B91_01010	1188	395
gene	protein_coding	GCA_011044415.1	Primary Assembly	chromosome		CP049140.1	208154	209626	+							G5B91_01015	1473
CDS	with_protein	GCA_011044415.1	Primary Assembly	chromosome		CP049140.1	208154	209626	+	QIE84925.1			MFS transporter			G5B91_01015	1473	490
gene	protein_coding	GCA_011044415.1	Primary Assembly	chromosome		CP049140.1	209640	210944	-							G5B91_01020	1305
CDS	with_protein	GCA_011044415.1	Primary Assembly	chromosome		CP049140.1	209640	210944	-	QIE84926.1			MFS transporter			G5B91_01020	1305	434
gene	protein_coding	GCA_011044415.1	Primary Assembly	chromosome		CP049140.1	211443	213278	-					glmS		G5B91_01025	1836
CDS	with_protein	GCA_011044415.1	Primary Assembly	chromosome		CP049140.1	211443	213278	-	QIE84927.1			glutamine--fructose-6-phosphate transaminase (isomerizing)	glmS		G5B91_01025	1836	611
gene	protein_coding	GCA_011044415.1	Primary Assembly	chromosome		CP049140.1	213291	214061	-							G5B91_01030	771
CDS	with_protein	GCA_011044415.1	Primary Assembly	chromosome		CP049140.1	213291	214061	-	QIE84928.1			DeoR family transcriptional regulator			G5B91_01030	771	256
gene	protein_coding	GCA_011044415.1	Primary Assembly	chromosome		CP049140.1	214242	216236	-							G5B91_01035	1995
CDS	with_protein	GCA_011044415.1	Primary Assembly	chromosome		CP049140.1	214242	216236	-	QIE84929.1			diguanylate cyclase			G5B91_01035	1995	664
gene	protein_coding	GCA_011044415.1	Primary Assembly	chromosome		CP049140.1	216233	217105	-							G5B91_01040	873
CDS	with_protein	GCA_011044415.1	Primary Assembly	chromosome		CP049140.1	216233	217105	-	QIE90752.1			EEP domain-containing protein			G5B91_01040	873	290
gene	protein_coding	GCA_011044415.1	Primary Assembly	chromosome		CP049140.1	217118	217759	-							G5B91_01045	642
CDS	with_protein	GCA_011044415.1	Primary Assembly	chromosome		CP049140.1	217118	217759	-	QIE84930.1			thiol:disulfide interchange protein DsbA/DsbL			G5B91_01045	642	213
gene	protein_coding	GCA_011044415.1	Primary Assembly	chromosome		CP049140.1	217939	218544	-							G5B91_01050	606
CDS	with_protein	GCA_011044415.1	Primary Assembly	chromosome		CP049140.1	217939	218544	-	QIE84931.1			cytochrome c4			G5B91_01050	606	201
gene	protein_coding	GCA_011044415.1	Primary Assembly	chromosome		CP049140.1	218592	218882	-							G5B91_01055	291
CDS	with_protein	GCA_011044415.1	Primary Assembly	chromosome		CP049140.1	218592	218882	-	QIE84932.1			cytochrome c5 family protein			G5B91_01055	291	96
gene	protein_coding	GCA_011044415.1	Primary Assembly	chromosome		CP049140.1	219063	219725	+							G5B91_01060	663
CDS	with_protein	GCA_011044415.1	Primary Assembly	chromosome		CP049140.1	219063	219725	+	QIE84933.1			YihA family ribosome biogenesis GTP-binding protein			G5B91_01060	663	220
gene	protein_coding	GCA_011044415.1	Primary Assembly	chromosome		CP049140.1	220004	222754	-					polA		G5B91_01065	2751
CDS	with_protein	GCA_011044415.1	Primary Assembly	chromosome		CP049140.1	220004	222754	-	QIE84934.1			DNA polymerase I	polA		G5B91_01065	2751	916
gene	protein_coding	GCA_011044415.1	Primary Assembly	chromosome		CP049140.1	222829	223116	+							G5B91_01070	288
CDS	with_protein	GCA_011044415.1	Primary Assembly	chromosome		CP049140.1	222829	223116	+	QIE84935.1			DUF2782 domain-containing protein			G5B91_01070	288	95
gene	protein_coding	GCA_011044415.1	Primary Assembly	chromosome		CP049140.1	223151	224101	+							G5B91_01075	951
CDS	with_protein	GCA_011044415.1	Primary Assembly	chromosome		CP049140.1	223151	224101	+	QIE84936.1			homoserine kinase			G5B91_01075	951	316
gene	protein_coding	GCA_011044415.1	Primary Assembly	chromosome		CP049140.1	224506	225756	+							G5B91_01080	1251
CDS	with_protein	GCA_011044415.1	Primary Assembly	chromosome		CP049140.1	224506	225756	+	QIE84937.1			integrase arm-type DNA-binding domain-containing protein			G5B91_01080	1251	416
gene	protein_coding	GCA_011044415.1	Primary Assembly	chromosome		CP049140.1	225728	225958	-							G5B91_01085	231
CDS	with_protein	GCA_011044415.1	Primary Assembly	chromosome		CP049140.1	225728	225958	-	QIE84938.1			AlpA family phage regulatory protein			G5B91_01085	231	76
gene	protein_coding	GCA_011044415.1	Primary Assembly	chromosome		CP049140.1	226254	226532	-							G5B91_01090	279
CDS	with_protein	GCA_011044415.1	Primary Assembly	chromosome		CP049140.1	226254	226532	-	QIE84939.1			DUF4031 domain-containing protein			G5B91_01090	279	92
gene	pseudogene	GCA_011044415.1	Primary Assembly	chromosome		CP049140.1	226532	226855	-							G5B91_01095	324		pseudo
CDS	without_protein	GCA_011044415.1	Primary Assembly	chromosome		CP049140.1	226532	226855	-				hypothetical protein			G5B91_01095	324		pseudo
gene	pseudogene	GCA_011044415.1	Primary Assembly	chromosome		CP049140.1	227633	227845	-							G5B91_01100	213		pseudo
CDS	without_protein	GCA_011044415.1	Primary Assembly	chromosome		CP049140.1	227633	227845	-				hypothetical protein			G5B91_01100	213		pseudo
gene	protein_coding	GCA_011044415.1	Primary Assembly	chromosome		CP049140.1	228043	229875	-							G5B91_01105	1833
CDS	with_protein	GCA_011044415.1	Primary Assembly	chromosome		CP049140.1	228043	229875	-	QIE84940.1			DNA cytosine methyltransferase			G5B91_01105	1833	610
gene	protein_coding	GCA_011044415.1	Primary Assembly	chromosome		CP049140.1	229872	230942	-							G5B91_01110	1071
CDS	with_protein	GCA_011044415.1	Primary Assembly	chromosome		CP049140.1	229872	230942	-	QIE84941.1			RNA-directed DNA polymerase			G5B91_01110	1071	356
gene	protein_coding	GCA_011044415.1	Primary Assembly	chromosome		CP049140.1	231265	231627	-							G5B91_01115	363
CDS	with_protein	GCA_011044415.1	Primary Assembly	chromosome		CP049140.1	231265	231627	-	QIE84942.1			four helix bundle protein			G5B91_01115	363	120
gene	protein_coding	GCA_011044415.1	Primary Assembly	chromosome		CP049140.1	231642	232304	-							G5B91_01120	663
CDS	with_protein	GCA_011044415.1	Primary Assembly	chromosome		CP049140.1	231642	232304	-	QIE84943.1			hypothetical protein			G5B91_01120	663	220
gene	protein_coding	GCA_011044415.1	Primary Assembly	chromosome		CP049140.1	232367	232981	-							G5B91_01125	615
CDS	with_protein	GCA_011044415.1	Primary Assembly	chromosome		CP049140.1	232367	232981	-	QIE84944.1			DUF1566 domain-containing protein			G5B91_01125	615	204
gene	pseudogene	GCA_011044415.1	Primary Assembly	chromosome		CP049140.1	233315	234166	-							G5B91_01130	852		pseudo
CDS	without_protein	GCA_011044415.1	Primary Assembly	chromosome		CP049140.1	233315	234166	-				phosphohydrolase			G5B91_01130	852		pseudo
gene	protein_coding	GCA_011044415.1	Primary Assembly	chromosome		CP049140.1	234379	234858	-							G5B91_01135	480
CDS	with_protein	GCA_011044415.1	Primary Assembly	chromosome		CP049140.1	234379	234858	-	QIE84945.1			hypothetical protein			G5B91_01135	480	159
gene	protein_coding	GCA_011044415.1	Primary Assembly	chromosome		CP049140.1	234936	235748	-							G5B91_01140	813
CDS	with_protein	GCA_011044415.1	Primary Assembly	chromosome		CP049140.1	234936	235748	-	QIE84946.1			DUF2303 family protein			G5B91_01140	813	270
gene	protein_coding	GCA_011044415.1	Primary Assembly	chromosome		CP049140.1	235791	236138	-							G5B91_01145	348
CDS	with_protein	GCA_011044415.1	Primary Assembly	chromosome		CP049140.1	235791	236138	-	QIE84947.1			hypothetical protein			G5B91_01145	348	115
gene	protein_coding	GCA_011044415.1	Primary Assembly	chromosome		CP049140.1	236353	236589	-							G5B91_01150	237
CDS	with_protein	GCA_011044415.1	Primary Assembly	chromosome		CP049140.1	236353	236589	-	QIE84948.1			transcriptional regulator PrtN			G5B91_01150	237	78
gene	protein_coding	GCA_011044415.1	Primary Assembly	chromosome		CP049140.1	236586	236837	-							G5B91_01155	252
CDS	with_protein	GCA_011044415.1	Primary Assembly	chromosome		CP049140.1	236586	236837	-	QIE84949.1			hypothetical protein			G5B91_01155	252	83
gene	protein_coding	GCA_011044415.1	Primary Assembly	chromosome		CP049140.1	236834	237202	-							G5B91_01160	369
CDS	with_protein	GCA_011044415.1	Primary Assembly	chromosome		CP049140.1	236834	237202	-	QIE84950.1			hypothetical protein			G5B91_01160	369	122
gene	protein_coding	GCA_011044415.1	Primary Assembly	chromosome		CP049140.1	237199	237483	-							G5B91_01165	285
CDS	with_protein	GCA_011044415.1	Primary Assembly	chromosome		CP049140.1	237199	237483	-	QIE84951.1			hypothetical protein			G5B91_01165	285	94
gene	protein_coding	GCA_011044415.1	Primary Assembly	chromosome		CP049140.1	237494	237838	-							G5B91_01170	345
CDS	with_protein	GCA_011044415.1	Primary Assembly	chromosome		CP049140.1	237494	237838	-	QIE90753.1			DUF3310 domain-containing protein			G5B91_01170	345	114
gene	protein_coding	GCA_011044415.1	Primary Assembly	chromosome		CP049140.1	238345	238554	-							G5B91_01175	210
CDS	with_protein	GCA_011044415.1	Primary Assembly	chromosome		CP049140.1	238345	238554	-	QIE84952.1			hypothetical protein			G5B91_01175	210	69
gene	protein_coding	GCA_011044415.1	Primary Assembly	chromosome		CP049140.1	238650	239000	-							G5B91_01180	351
CDS	with_protein	GCA_011044415.1	Primary Assembly	chromosome		CP049140.1	238650	239000	-	QIE90754.1			S24 family peptidase			G5B91_01180	351	116
gene	protein_coding	GCA_011044415.1	Primary Assembly	chromosome		CP049140.1	239529	239762	+							G5B91_01185	234
CDS	with_protein	GCA_011044415.1	Primary Assembly	chromosome		CP049140.1	239529	239762	+	QIE84953.1			helix-turn-helix domain-containing protein			G5B91_01185	234	77
gene	protein_coding	GCA_011044415.1	Primary Assembly	chromosome		CP049140.1	240263	240766	+							G5B91_01190	504
CDS	with_protein	GCA_011044415.1	Primary Assembly	chromosome		CP049140.1	240263	240766	+	QIE84954.1			hypothetical protein			G5B91_01190	504	167
gene	protein_coding	GCA_011044415.1	Primary Assembly	chromosome		CP049140.1	240759	240968	+							G5B91_01195	210
CDS	with_protein	GCA_011044415.1	Primary Assembly	chromosome		CP049140.1	240759	240968	+	QIE84955.1			TraR/DksA family transcriptional regulator			G5B91_01195	210	69
gene	protein_coding	GCA_011044415.1	Primary Assembly	chromosome		CP049140.1	240965	243703	+							G5B91_01200	2739
CDS	with_protein	GCA_011044415.1	Primary Assembly	chromosome		CP049140.1	240965	243703	+	QIE84956.1			DNA primase			G5B91_01200	2739	912
gene	protein_coding	GCA_011044415.1	Primary Assembly	chromosome		CP049140.1	244055	244648	+							G5B91_01205	594
CDS	with_protein	GCA_011044415.1	Primary Assembly	chromosome		CP049140.1	244055	244648	+	QIE84957.1			hypothetical protein			G5B91_01205	594	197
gene	protein_coding	GCA_011044415.1	Primary Assembly	chromosome		CP049140.1	244842	245210	+							G5B91_01210	369
CDS	with_protein	GCA_011044415.1	Primary Assembly	chromosome		CP049140.1	244842	245210	+	QIE84958.1			hypothetical protein			G5B91_01210	369	122
gene	protein_coding	GCA_011044415.1	Primary Assembly	chromosome		CP049140.1	245203	245493	+							G5B91_01215	291
CDS	with_protein	GCA_011044415.1	Primary Assembly	chromosome		CP049140.1	245203	245493	+	QIE84959.1			phage holin family protein			G5B91_01215	291	96
gene	protein_coding	GCA_011044415.1	Primary Assembly	chromosome		CP049140.1	245496	246248	+							G5B91_01220	753
CDS	with_protein	GCA_011044415.1	Primary Assembly	chromosome		CP049140.1	245496	246248	+	QIE84960.1			hypothetical protein			G5B91_01220	753	250
gene	protein_coding	GCA_011044415.1	Primary Assembly	chromosome		CP049140.1	246489	247082	+							G5B91_01225	594
CDS	with_protein	GCA_011044415.1	Primary Assembly	chromosome		CP049140.1	246489	247082	+	QIE84961.1			terminase small subunit			G5B91_01225	594	197
gene	protein_coding	GCA_011044415.1	Primary Assembly	chromosome		CP049140.1	247086	249089	+							G5B91_01230	2004
CDS	with_protein	GCA_011044415.1	Primary Assembly	chromosome		CP049140.1	247086	249089	+	QIE84962.1			phage terminase large subunit family protein			G5B91_01230	2004	667
gene	protein_coding	GCA_011044415.1	Primary Assembly	chromosome		CP049140.1	249102	249329	+							G5B91_01235	228
CDS	with_protein	GCA_011044415.1	Primary Assembly	chromosome		CP049140.1	249102	249329	+	QIE84963.1			hypothetical protein			G5B91_01235	228	75
gene	protein_coding	GCA_011044415.1	Primary Assembly	chromosome		CP049140.1	249326	250783	+							G5B91_01240	1458
CDS	with_protein	GCA_011044415.1	Primary Assembly	chromosome		CP049140.1	249326	250783	+	QIE84964.1			phage portal protein			G5B91_01240	1458	485
gene	protein_coding	GCA_011044415.1	Primary Assembly	chromosome		CP049140.1	250780	251985	+							G5B91_01245	1206
CDS	with_protein	GCA_011044415.1	Primary Assembly	chromosome		CP049140.1	250780	251985	+	QIE84965.1			Clp protease ClpP			G5B91_01245	1206	401
gene	protein_coding	GCA_011044415.1	Primary Assembly	chromosome		CP049140.1	251982	252617	+							G5B91_01250	636
CDS	with_protein	GCA_011044415.1	Primary Assembly	chromosome		CP049140.1	251982	252617	+	QIE84966.1			head decoration protein			G5B91_01250	636	211
gene	protein_coding	GCA_011044415.1	Primary Assembly	chromosome		CP049140.1	252689	253687	+							G5B91_01255	999
CDS	with_protein	GCA_011044415.1	Primary Assembly	chromosome		CP049140.1	252689	253687	+	QIE84967.1			major capsid protein			G5B91_01255	999	332
gene	protein_coding	GCA_011044415.1	Primary Assembly	chromosome		CP049140.1	253690	254004	+							G5B91_01260	315
CDS	with_protein	GCA_011044415.1	Primary Assembly	chromosome		CP049140.1	253690	254004	+	QIE84968.1			hypothetical protein			G5B91_01260	315	104
gene	protein_coding	GCA_011044415.1	Primary Assembly	chromosome		CP049140.1	254001	254438	+							G5B91_01265	438
CDS	with_protein	GCA_011044415.1	Primary Assembly	chromosome		CP049140.1	254001	254438	+	QIE84969.1			hypothetical protein			G5B91_01265	438	145
gene	protein_coding	GCA_011044415.1	Primary Assembly	chromosome		CP049140.1	254483	254704	+							G5B91_01270	222
CDS	with_protein	GCA_011044415.1	Primary Assembly	chromosome		CP049140.1	254483	254704	+	QIE84970.1			hypothetical protein			G5B91_01270	222	73
gene	protein_coding	GCA_011044415.1	Primary Assembly	chromosome		CP049140.1	254737	255489	+							G5B91_01275	753
CDS	with_protein	GCA_011044415.1	Primary Assembly	chromosome		CP049140.1	254737	255489	+	QIE84971.1			hypothetical protein			G5B91_01275	753	250
gene	protein_coding	GCA_011044415.1	Primary Assembly	chromosome		CP049140.1	255572	256114	+							G5B91_01280	543
CDS	with_protein	GCA_011044415.1	Primary Assembly	chromosome		CP049140.1	255572	256114	+	QIE84972.1			hypothetical protein			G5B91_01280	543	180
gene	protein_coding	GCA_011044415.1	Primary Assembly	chromosome		CP049140.1	256351	256863	+							G5B91_01285	513
CDS	with_protein	GCA_011044415.1	Primary Assembly	chromosome		CP049140.1	256351	256863	+	QIE84973.1			DUF2939 domain-containing protein			G5B91_01285	513	170
gene	protein_coding	GCA_011044415.1	Primary Assembly	chromosome		CP049140.1	256921	258294	+							G5B91_01290	1374
CDS	with_protein	GCA_011044415.1	Primary Assembly	chromosome		CP049140.1	256921	258294	+	QIE84974.1			hypothetical protein			G5B91_01290	1374	457
gene	protein_coding	GCA_011044415.1	Primary Assembly	chromosome		CP049140.1	258264	260576	+							G5B91_01295	2313
CDS	with_protein	GCA_011044415.1	Primary Assembly	chromosome		CP049140.1	258264	260576	+	QIE84975.1			hypothetical protein			G5B91_01295	2313	770
gene	protein_coding	GCA_011044415.1	Primary Assembly	chromosome		CP049140.1	260582	260980	+							G5B91_01300	399
CDS	with_protein	GCA_011044415.1	Primary Assembly	chromosome		CP049140.1	260582	260980	+	QIE90755.1			hypothetical protein			G5B91_01300	399	132
gene	protein_coding	GCA_011044415.1	Primary Assembly	chromosome		CP049140.1	260994	261299	+							G5B91_01305	306
CDS	with_protein	GCA_011044415.1	Primary Assembly	chromosome		CP049140.1	260994	261299	+	QIE84976.1			hypothetical protein			G5B91_01305	306	101
gene	protein_coding	GCA_011044415.1	Primary Assembly	chromosome		CP049140.1	261364	264915	+							G5B91_01310	3552
CDS	with_protein	GCA_011044415.1	Primary Assembly	chromosome		CP049140.1	261364	264915	+	QIE84977.1			hypothetical protein			G5B91_01310	3552	1183
gene	protein_coding	GCA_011044415.1	Primary Assembly	chromosome		CP049140.1	264915	265889	+							G5B91_01315	975
CDS	with_protein	GCA_011044415.1	Primary Assembly	chromosome		CP049140.1	264915	265889	+	QIE84978.1			hypothetical protein			G5B91_01315	975	324
gene	protein_coding	GCA_011044415.1	Primary Assembly	chromosome		CP049140.1	265893	266654	+							G5B91_01320	762
CDS	with_protein	GCA_011044415.1	Primary Assembly	chromosome		CP049140.1	265893	266654	+	QIE84979.1			hypothetical protein			G5B91_01320	762	253
gene	protein_coding	GCA_011044415.1	Primary Assembly	chromosome		CP049140.1	267155	268414	+							G5B91_01325	1260
CDS	with_protein	GCA_011044415.1	Primary Assembly	chromosome		CP049140.1	267155	268414	+	QIE90756.1			hypothetical protein			G5B91_01325	1260	419
gene	protein_coding	GCA_011044415.1	Primary Assembly	chromosome		CP049140.1	268414	268650	+							G5B91_01330	237
CDS	with_protein	GCA_011044415.1	Primary Assembly	chromosome		CP049140.1	268414	268650	+	QIE90757.1			hypothetical protein			G5B91_01330	237	78
gene	protein_coding	GCA_011044415.1	Primary Assembly	chromosome		CP049140.1	268647	268937	-							G5B91_01335	291
CDS	with_protein	GCA_011044415.1	Primary Assembly	chromosome		CP049140.1	268647	268937	-	QIE84980.1			hypothetical protein			G5B91_01335	291	96
gene	protein_coding	GCA_011044415.1	Primary Assembly	chromosome		CP049140.1	268937	269452	+							G5B91_01340	516
CDS	with_protein	GCA_011044415.1	Primary Assembly	chromosome		CP049140.1	268937	269452	+	QIE84981.1			cell wall hydrolase			G5B91_01340	516	171
gene	protein_coding	GCA_011044415.1	Primary Assembly	chromosome		CP049140.1	269462	269932	+							G5B91_01345	471
CDS	with_protein	GCA_011044415.1	Primary Assembly	chromosome		CP049140.1	269462	269932	+	QIE84982.1			hypothetical protein			G5B91_01345	471	156
gene	protein_coding	GCA_011044415.1	Primary Assembly	chromosome		CP049140.1	270157	270456	-							G5B91_01350	300
CDS	with_protein	GCA_011044415.1	Primary Assembly	chromosome		CP049140.1	270157	270456	-	QIE84983.1			hypothetical protein			G5B91_01350	300	99
gene	protein_coding	GCA_011044415.1	Primary Assembly	chromosome		CP049140.1	270819	271505	-							G5B91_01355	687
CDS	with_protein	GCA_011044415.1	Primary Assembly	chromosome		CP049140.1	270819	271505	-	QIE84984.1			NrdJb			G5B91_01355	687	228
gene	protein_coding	GCA_011044415.1	Primary Assembly	chromosome		CP049140.1	271523	273670	-							G5B91_01360	2148
CDS	with_protein	GCA_011044415.1	Primary Assembly	chromosome		CP049140.1	271523	273670	-	QIE84985.1			adenosylcobalamin-dependent ribonucleoside-diphosphate reductase			G5B91_01360	2148	715
gene	protein_coding	GCA_011044415.1	Primary Assembly	chromosome		CP049140.1	274130	275659	-							G5B91_01365	1530
CDS	with_protein	GCA_011044415.1	Primary Assembly	chromosome		CP049140.1	274130	275659	-	QIE84986.1			amino acid permease			G5B91_01365	1530	509
gene	protein_coding	GCA_011044415.1	Primary Assembly	chromosome		CP049140.1	275767	276783	-							G5B91_01370	1017
CDS	with_protein	GCA_011044415.1	Primary Assembly	chromosome		CP049140.1	275767	276783	-	QIE84987.1			DUF3445 domain-containing protein			G5B91_01370	1017	338
gene	protein_coding	GCA_011044415.1	Primary Assembly	chromosome		CP049140.1	276798	277766	-							G5B91_01375	969
CDS	with_protein	GCA_011044415.1	Primary Assembly	chromosome		CP049140.1	276798	277766	-	QIE84988.1			oxidoreductase			G5B91_01375	969	322
gene	protein_coding	GCA_011044415.1	Primary Assembly	chromosome		CP049140.1	277763	278362	-							G5B91_01380	600
CDS	with_protein	GCA_011044415.1	Primary Assembly	chromosome		CP049140.1	277763	278362	-	QIE84989.1			hypothetical protein			G5B91_01380	600	199
gene	pseudogene	GCA_011044415.1	Primary Assembly	chromosome		CP049140.1	278795	280229	-							G5B91_01385	1435		pseudo
CDS	without_protein	GCA_011044415.1	Primary Assembly	chromosome		CP049140.1	278795	280229	-				AAA family ATPase			G5B91_01385	1435		pseudo
gene	protein_coding	GCA_011044415.1	Primary Assembly	chromosome		CP049140.1	280240	281361	-							G5B91_01390	1122
CDS	with_protein	GCA_011044415.1	Primary Assembly	chromosome		CP049140.1	280240	281361	-	QIE84990.1			PAS domain-containing protein			G5B91_01390	1122	373
gene	protein_coding	GCA_011044415.1	Primary Assembly	chromosome		CP049140.1	281718	282080	+							G5B91_01395	363
CDS	with_protein	GCA_011044415.1	Primary Assembly	chromosome		CP049140.1	281718	282080	+	QIE84991.1			PilZ domain-containing protein			G5B91_01395	363	120
gene	protein_coding	GCA_011044415.1	Primary Assembly	chromosome		CP049140.1	282307	284403	-							G5B91_01400	2097
CDS	with_protein	GCA_011044415.1	Primary Assembly	chromosome		CP049140.1	282307	284403	-	QIE84992.1			flagellar biosynthesis protein FlhA			G5B91_01400	2097	698
gene	protein_coding	GCA_011044415.1	Primary Assembly	chromosome		CP049140.1	284406	285539	-					flhB		G5B91_01405	1134
CDS	with_protein	GCA_011044415.1	Primary Assembly	chromosome		CP049140.1	284406	285539	-	QIE84993.1			flagellar type III secretion system protein FlhB	flhB		G5B91_01405	1134	377
gene	protein_coding	GCA_011044415.1	Primary Assembly	chromosome		CP049140.1	285532	286332	-					fliR		G5B91_01410	801
CDS	with_protein	GCA_011044415.1	Primary Assembly	chromosome		CP049140.1	285532	286332	-	QIE84994.1			flagellar biosynthetic protein FliR	fliR		G5B91_01410	801	266
gene	protein_coding	GCA_011044415.1	Primary Assembly	chromosome		CP049140.1	286337	286609	-							G5B91_01415	273
CDS	with_protein	GCA_011044415.1	Primary Assembly	chromosome		CP049140.1	286337	286609	-	QIE84995.1			flagellar biosynthetic protein FliQ			G5B91_01415	273	90
gene	protein_coding	GCA_011044415.1	Primary Assembly	chromosome		CP049140.1	286629	287396	-					fliP		G5B91_01420	768
CDS	with_protein	GCA_011044415.1	Primary Assembly	chromosome		CP049140.1	286629	287396	-	QIE90758.1			flagellar type III secretion system pore protein FliP	fliP		G5B91_01420	768	255
gene	protein_coding	GCA_011044415.1	Primary Assembly	chromosome		CP049140.1	287399	287770	-							G5B91_01425	372
CDS	with_protein	GCA_011044415.1	Primary Assembly	chromosome		CP049140.1	287399	287770	-	QIE84996.1			flagellar motor switch protein FliN			G5B91_01425	372	123
gene	protein_coding	GCA_011044415.1	Primary Assembly	chromosome		CP049140.1	287767	288606	-							G5B91_01430	840
CDS	with_protein	GCA_011044415.1	Primary Assembly	chromosome		CP049140.1	287767	288606	-	QIE84997.1			hypothetical protein			G5B91_01430	840	279
gene	protein_coding	GCA_011044415.1	Primary Assembly	chromosome		CP049140.1	289058	290458	+							G5B91_01435	1401
CDS	with_protein	GCA_011044415.1	Primary Assembly	chromosome		CP049140.1	289058	290458	+	QIE84998.1			sigma-54-dependent Fis family transcriptional regulator			G5B91_01435	1401	466
gene	protein_coding	GCA_011044415.1	Primary Assembly	chromosome		CP049140.1	290484	290831	+							G5B91_01440	348
CDS	with_protein	GCA_011044415.1	Primary Assembly	chromosome		CP049140.1	290484	290831	+	QIE84999.1			flagellar hook-basal body complex protein FliE			G5B91_01440	348	115
gene	protein_coding	GCA_011044415.1	Primary Assembly	chromosome		CP049140.1	290841	292532	+					fliF		G5B91_01445	1692
CDS	with_protein	GCA_011044415.1	Primary Assembly	chromosome		CP049140.1	290841	292532	+	QIE85000.1			flagellar M-ring protein FliF	fliF		G5B91_01445	1692	563
gene	protein_coding	GCA_011044415.1	Primary Assembly	chromosome		CP049140.1	292510	293550	+					fliG		G5B91_01450	1041
CDS	with_protein	GCA_011044415.1	Primary Assembly	chromosome		CP049140.1	292510	293550	+	QIE85001.1			flagellar motor switch protein FliG	fliG		G5B91_01450	1041	346
gene	protein_coding	GCA_011044415.1	Primary Assembly	chromosome		CP049140.1	293557	294255	+							G5B91_01455	699
CDS	with_protein	GCA_011044415.1	Primary Assembly	chromosome		CP049140.1	293557	294255	+	QIE85002.1			flagellar assembly protein H			G5B91_01455	699	232
gene	protein_coding	GCA_011044415.1	Primary Assembly	chromosome		CP049140.1	294257	295588	+					fliI		G5B91_01460	1332
CDS	with_protein	GCA_011044415.1	Primary Assembly	chromosome		CP049140.1	294257	295588	+	QIE85003.1			flagellar protein export ATPase FliI	fliI		G5B91_01460	1332	443
gene	protein_coding	GCA_011044415.1	Primary Assembly	chromosome		CP049140.1	295588	296010	+							G5B91_01465	423
CDS	with_protein	GCA_011044415.1	Primary Assembly	chromosome		CP049140.1	295588	296010	+	QIE85004.1			flagellar export protein FliJ			G5B91_01465	423	140
gene	protein_coding	GCA_011044415.1	Primary Assembly	chromosome		CP049140.1	296150	296434	+					flgM		G5B91_01470	285
CDS	with_protein	GCA_011044415.1	Primary Assembly	chromosome		CP049140.1	296150	296434	+	QIE85005.1			flagellar biosynthesis anti-sigma factor FlgM	flgM		G5B91_01470	285	94
gene	protein_coding	GCA_011044415.1	Primary Assembly	chromosome		CP049140.1	296431	296871	+							G5B91_01475	441
CDS	with_protein	GCA_011044415.1	Primary Assembly	chromosome		CP049140.1	296431	296871	+	QIE85006.1			flagellar protein FlgN			G5B91_01475	441	146
gene	protein_coding	GCA_011044415.1	Primary Assembly	chromosome		CP049140.1	297292	298641	+					fliD		G5B91_01480	1350
CDS	with_protein	GCA_011044415.1	Primary Assembly	chromosome		CP049140.1	297292	298641	+	QIE85007.1			flagellar filament capping protein FliD	fliD		G5B91_01480	1350	449
gene	protein_coding	GCA_011044415.1	Primary Assembly	chromosome		CP049140.1	298638	299036	+					fliS		G5B91_01485	399
CDS	with_protein	GCA_011044415.1	Primary Assembly	chromosome		CP049140.1	298638	299036	+	QIE85008.1			flagellar export chaperone FliS	fliS		G5B91_01485	399	132
gene	protein_coding	GCA_011044415.1	Primary Assembly	chromosome		CP049140.1	299020	299337	+							G5B91_01490	318
CDS	with_protein	GCA_011044415.1	Primary Assembly	chromosome		CP049140.1	299020	299337	+	QIE85009.1			hypothetical protein			G5B91_01490	318	105
gene	protein_coding	GCA_011044415.1	Primary Assembly	chromosome		CP049140.1	299341	300495	+							G5B91_01495	1155
CDS	with_protein	GCA_011044415.1	Primary Assembly	chromosome		CP049140.1	299341	300495	+	QIE85010.1			flagellar hook-length control protein FliK			G5B91_01495	1155	384
gene	protein_coding	GCA_011044415.1	Primary Assembly	chromosome		CP049140.1	300540	301025	+							G5B91_01500	486
CDS	with_protein	GCA_011044415.1	Primary Assembly	chromosome		CP049140.1	300540	301025	+	QIE85011.1			flagellar basal body-associated FliL family protein			G5B91_01500	486	161
gene	protein_coding	GCA_011044415.1	Primary Assembly	chromosome		CP049140.1	301113	301793	+							G5B91_01505	681
CDS	with_protein	GCA_011044415.1	Primary Assembly	chromosome		CP049140.1	301113	301793	+	QIE90759.1			FliA/WhiG family RNA polymerase sigma factor			G5B91_01505	681	226
gene	protein_coding	GCA_011044415.1	Primary Assembly	chromosome		CP049140.1	301807	302679	+					motA		G5B91_01510	873
CDS	with_protein	GCA_011044415.1	Primary Assembly	chromosome		CP049140.1	301807	302679	+	QIE85012.1			flagellar motor stator protein MotA	motA		G5B91_01510	873	290
gene	protein_coding	GCA_011044415.1	Primary Assembly	chromosome		CP049140.1	302676	303707	+							G5B91_01515	1032
CDS	with_protein	GCA_011044415.1	Primary Assembly	chromosome		CP049140.1	302676	303707	+	QIE85013.1			OmpA family protein			G5B91_01515	1032	343
gene	protein_coding	GCA_011044415.1	Primary Assembly	chromosome		CP049140.1	303713	304201	-							G5B91_01520	489
CDS	with_protein	GCA_011044415.1	Primary Assembly	chromosome		CP049140.1	303713	304201	-	QIE85014.1			hypothetical protein			G5B91_01520	489	162
gene	protein_coding	GCA_011044415.1	Primary Assembly	chromosome		CP049140.1	304189	305082	-							G5B91_01525	894
CDS	with_protein	GCA_011044415.1	Primary Assembly	chromosome		CP049140.1	304189	305082	-	QIE85015.1			hypothetical protein			G5B91_01525	894	297
gene	protein_coding	GCA_011044415.1	Primary Assembly	chromosome		CP049140.1	305318	306202	-							G5B91_01530	885
CDS	with_protein	GCA_011044415.1	Primary Assembly	chromosome		CP049140.1	305318	306202	-	QIE85016.1			Lateral flagellin			G5B91_01530	885	294
gene	protein_coding	GCA_011044415.1	Primary Assembly	chromosome		CP049140.1	306509	307129	+							G5B91_01535	621
CDS	with_protein	GCA_011044415.1	Primary Assembly	chromosome		CP049140.1	306509	307129	+	QIE85017.1			CDP-alcohol phosphatidyltransferase family protein			G5B91_01535	621	206
gene	protein_coding	GCA_011044415.1	Primary Assembly	chromosome		CP049140.1	307195	308952	+							G5B91_01540	1758
CDS	with_protein	GCA_011044415.1	Primary Assembly	chromosome		CP049140.1	307195	308952	+	QIE85018.1			bifunctional alpha/beta hydrolase/class I SAM-dependent methyltransferase			G5B91_01540	1758	585
gene	protein_coding	GCA_011044415.1	Primary Assembly	chromosome		CP049140.1	308964	310304	+							G5B91_01545	1341
CDS	with_protein	GCA_011044415.1	Primary Assembly	chromosome		CP049140.1	308964	310304	+	QIE90760.1			phosphatase PAP2/dual specificity phosphatase family protein			G5B91_01545	1341	446
gene	protein_coding	GCA_011044415.1	Primary Assembly	chromosome		CP049140.1	310294	310740	+							G5B91_01550	447
CDS	with_protein	GCA_011044415.1	Primary Assembly	chromosome		CP049140.1	310294	310740	+	QIE85019.1			hypothetical protein			G5B91_01550	447	148
gene	protein_coding	GCA_011044415.1	Primary Assembly	chromosome		CP049140.1	310755	311384	+							G5B91_01555	630
CDS	with_protein	GCA_011044415.1	Primary Assembly	chromosome		CP049140.1	310755	311384	+	QIE85020.1			1-acyl-sn-glycerol-3-phosphate acyltransferase			G5B91_01555	630	209
gene	protein_coding	GCA_011044415.1	Primary Assembly	chromosome		CP049140.1	311386	312315	+							G5B91_01560	930
CDS	with_protein	GCA_011044415.1	Primary Assembly	chromosome		CP049140.1	311386	312315	+	QIE85021.1			phosphatidate cytidylyltransferase			G5B91_01560	930	309
gene	protein_coding	GCA_011044415.1	Primary Assembly	chromosome		CP049140.1	312479	313276	-					flgA		G5B91_01565	798
CDS	with_protein	GCA_011044415.1	Primary Assembly	chromosome		CP049140.1	312479	313276	-	QIE85022.1			flagellar basal body P-ring formation protein FlgA	flgA		G5B91_01565	798	265
gene	protein_coding	GCA_011044415.1	Primary Assembly	chromosome		CP049140.1	313352	313717	+					flgB		G5B91_01570	366
CDS	with_protein	GCA_011044415.1	Primary Assembly	chromosome		CP049140.1	313352	313717	+	QIE85023.1			flagellar basal body rod protein FlgB	flgB		G5B91_01570	366	121
gene	protein_coding	GCA_011044415.1	Primary Assembly	chromosome		CP049140.1	313722	314150	+					flgC		G5B91_01575	429
CDS	with_protein	GCA_011044415.1	Primary Assembly	chromosome		CP049140.1	313722	314150	+	QIE85024.1			flagellar basal body rod protein FlgC	flgC		G5B91_01575	429	142
gene	protein_coding	GCA_011044415.1	Primary Assembly	chromosome		CP049140.1	314150	314821	+					flgD		G5B91_01580	672
CDS	with_protein	GCA_011044415.1	Primary Assembly	chromosome		CP049140.1	314150	314821	+	QIE85025.1			flagellar hook assembly protein FlgD	flgD		G5B91_01580	672	223
gene	protein_coding	GCA_011044415.1	Primary Assembly	chromosome		CP049140.1	314857	316044	+					flaE		G5B91_01585	1188
CDS	with_protein	GCA_011044415.1	Primary Assembly	chromosome		CP049140.1	314857	316044	+	QIE85026.1			flagellar basal body protein FlaE	flaE		G5B91_01585	1188	395
gene	protein_coding	GCA_011044415.1	Primary Assembly	chromosome		CP049140.1	316054	316782	+							G5B91_01590	729
CDS	with_protein	GCA_011044415.1	Primary Assembly	chromosome		CP049140.1	316054	316782	+	QIE85027.1			flagellar basal body rod protein FlgF			G5B91_01590	729	242
gene	protein_coding	GCA_011044415.1	Primary Assembly	chromosome		CP049140.1	316810	317595	+					flgG		G5B91_01595	786
CDS	with_protein	GCA_011044415.1	Primary Assembly	chromosome		CP049140.1	316810	317595	+	QIE85028.1			flagellar basal-body rod protein FlgG	flgG		G5B91_01595	786	261
gene	protein_coding	GCA_011044415.1	Primary Assembly	chromosome		CP049140.1	317598	318260	+					flgH		G5B91_01600	663
CDS	with_protein	GCA_011044415.1	Primary Assembly	chromosome		CP049140.1	317598	318260	+	QIE85029.1			flagellar basal body L-ring protein FlgH	flgH		G5B91_01600	663	220
gene	protein_coding	GCA_011044415.1	Primary Assembly	chromosome		CP049140.1	318300	319379	+							G5B91_01605	1080
CDS	with_protein	GCA_011044415.1	Primary Assembly	chromosome		CP049140.1	318300	319379	+	QIE90761.1			flagellar basal body P-ring protein FlgI			G5B91_01605	1080	359
gene	protein_coding	GCA_011044415.1	Primary Assembly	chromosome		CP049140.1	319379	320419	+							G5B91_01610	1041
CDS	with_protein	GCA_011044415.1	Primary Assembly	chromosome		CP049140.1	319379	320419	+	QIE85030.1			transglycosylase SLT domain-containing protein			G5B91_01610	1041	346
gene	protein_coding	GCA_011044415.1	Primary Assembly	chromosome		CP049140.1	320416	321783	+					flgK		G5B91_01615	1368
CDS	with_protein	GCA_011044415.1	Primary Assembly	chromosome		CP049140.1	320416	321783	+	QIE85031.1			flagellar hook-associated protein FlgK	flgK		G5B91_01615	1368	455
gene	protein_coding	GCA_011044415.1	Primary Assembly	chromosome		CP049140.1	321951	322865	+					flgL		G5B91_01620	915
CDS	with_protein	GCA_011044415.1	Primary Assembly	chromosome		CP049140.1	321951	322865	+	QIE85032.1			flagellar hook-associated protein 3	flgL		G5B91_01620	915	304
gene	protein_coding	GCA_011044415.1	Primary Assembly	chromosome		CP049140.1	322986	324032	+							G5B91_01625	1047
CDS	with_protein	GCA_011044415.1	Primary Assembly	chromosome		CP049140.1	322986	324032	+	QIE85033.1			hypothetical protein			G5B91_01625	1047	348
gene	protein_coding	GCA_011044415.1	Primary Assembly	chromosome		CP049140.1	324313	324642	-					mdtI		G5B91_01630	330
CDS	with_protein	GCA_011044415.1	Primary Assembly	chromosome		CP049140.1	324313	324642	-	QIE85034.1			multidrug/spermidine efflux SMR transporter subunit MdtI	mdtI		G5B91_01630	330	109
gene	protein_coding	GCA_011044415.1	Primary Assembly	chromosome		CP049140.1	324636	324995	-							G5B91_01635	360
CDS	with_protein	GCA_011044415.1	Primary Assembly	chromosome		CP049140.1	324636	324995	-	QIE85035.1			multidrug efflux SMR transporter			G5B91_01635	360	119
gene	protein_coding	GCA_011044415.1	Primary Assembly	chromosome		CP049140.1	325468	327105	+					sulP		G5B91_01640	1638
CDS	with_protein	GCA_011044415.1	Primary Assembly	chromosome		CP049140.1	325468	327105	+	QIE85036.1			sulfate permease	sulP		G5B91_01640	1638	545
gene	protein_coding	GCA_011044415.1	Primary Assembly	chromosome		CP049140.1	327369	328163	-							G5B91_01645	795
CDS	with_protein	GCA_011044415.1	Primary Assembly	chromosome		CP049140.1	327369	328163	-	QIE85037.1			ABC transporter ATP-binding protein			G5B91_01645	795	264
gene	protein_coding	GCA_011044415.1	Primary Assembly	chromosome		CP049140.1	328189	328950	-							G5B91_01650	762
CDS	with_protein	GCA_011044415.1	Primary Assembly	chromosome		CP049140.1	328189	328950	-	QIE85038.1			ABC transporter permease			G5B91_01650	762	253
gene	protein_coding	GCA_011044415.1	Primary Assembly	chromosome		CP049140.1	328947	329708	-							G5B91_01655	762
CDS	with_protein	GCA_011044415.1	Primary Assembly	chromosome		CP049140.1	328947	329708	-	QIE85039.1			ABC transporter permease			G5B91_01655	762	253
gene	protein_coding	GCA_011044415.1	Primary Assembly	chromosome		CP049140.1	329709	330923	-							G5B91_01660	1215
CDS	with_protein	GCA_011044415.1	Primary Assembly	chromosome		CP049140.1	329709	330923	-	QIE85040.1			MFS transporter			G5B91_01660	1215	404
gene	protein_coding	GCA_011044415.1	Primary Assembly	chromosome		CP049140.1	330910	331965	-							G5B91_01665	1056
CDS	with_protein	GCA_011044415.1	Primary Assembly	chromosome		CP049140.1	330910	331965	-	QIE85041.1			ABC transporter substrate-binding protein			G5B91_01665	1056	351
gene	protein_coding	GCA_011044415.1	Primary Assembly	chromosome		CP049140.1	332052	333107	-							G5B91_01670	1056
CDS	with_protein	GCA_011044415.1	Primary Assembly	chromosome		CP049140.1	332052	333107	-	QIE85042.1			ABC transporter substrate-binding protein			G5B91_01670	1056	351
gene	protein_coding	GCA_011044415.1	Primary Assembly	chromosome		CP049140.1	333125	334279	-							G5B91_01675	1155
CDS	with_protein	GCA_011044415.1	Primary Assembly	chromosome		CP049140.1	333125	334279	-	QIE85043.1			LLM class flavin-dependent oxidoreductase			G5B91_01675	1155	384
gene	protein_coding	GCA_011044415.1	Primary Assembly	chromosome		CP049140.1	334619	335350	+							G5B91_01680	732
CDS	with_protein	GCA_011044415.1	Primary Assembly	chromosome		CP049140.1	334619	335350	+	QIE85044.1			class II aldolase/adducin family protein			G5B91_01680	732	243
gene	protein_coding	GCA_011044415.1	Primary Assembly	chromosome		CP049140.1	335602	336792	-							G5B91_01685	1191
CDS	with_protein	GCA_011044415.1	Primary Assembly	chromosome		CP049140.1	335602	336792	-	QIE85045.1			MFS transporter			G5B91_01685	1191	396
gene	protein_coding	GCA_011044415.1	Primary Assembly	chromosome		CP049140.1	337022	338431	-							G5B91_01690	1410
CDS	with_protein	GCA_011044415.1	Primary Assembly	chromosome		CP049140.1	337022	338431	-	QIE85046.1			aldehyde dehydrogenase family protein			G5B91_01690	1410	469
gene	protein_coding	GCA_011044415.1	Primary Assembly	chromosome		CP049140.1	338442	340037	-							G5B91_01695	1596
CDS	with_protein	GCA_011044415.1	Primary Assembly	chromosome		CP049140.1	338442	340037	-	QIE85047.1			NAD(P)-binding protein			G5B91_01695	1596	531
gene	protein_coding	GCA_011044415.1	Primary Assembly	chromosome		CP049140.1	340084	342372	-							G5B91_01700	2289
CDS	with_protein	GCA_011044415.1	Primary Assembly	chromosome		CP049140.1	340084	342372	-	QIE85048.1			TonB-dependent receptor			G5B91_01700	2289	762
gene	protein_coding	GCA_011044415.1	Primary Assembly	chromosome		CP049140.1	342607	343680	-							G5B91_01705	1074
CDS	with_protein	GCA_011044415.1	Primary Assembly	chromosome		CP049140.1	342607	343680	-	QIE85049.1			ABC transporter substrate-binding protein			G5B91_01705	1074	357
gene	protein_coding	GCA_011044415.1	Primary Assembly	chromosome		CP049140.1	343695	345911	-							G5B91_01710	2217
CDS	with_protein	GCA_011044415.1	Primary Assembly	chromosome		CP049140.1	343695	345911	-	QIE85050.1			TonB-dependent receptor			G5B91_01710	2217	738
gene	protein_coding	GCA_011044415.1	Primary Assembly	chromosome		CP049140.1	346266	347003	+							G5B91_01715	738
CDS	with_protein	GCA_011044415.1	Primary Assembly	chromosome		CP049140.1	346266	347003	+	QIE85051.1			phosphoprotein phosphatase			G5B91_01715	738	245
gene	protein_coding	GCA_011044415.1	Primary Assembly	chromosome		CP049140.1	347019	347453	-							G5B91_01720	435
CDS	with_protein	GCA_011044415.1	Primary Assembly	chromosome		CP049140.1	347019	347453	-	QIE85052.1			CBS domain-containing protein			G5B91_01720	435	144
gene	protein_coding	GCA_011044415.1	Primary Assembly	chromosome		CP049140.1	347630	347812	+							G5B91_01725	183
CDS	with_protein	GCA_011044415.1	Primary Assembly	chromosome		CP049140.1	347630	347812	+	QIE85053.1			hypothetical protein			G5B91_01725	183	60
gene	protein_coding	GCA_011044415.1	Primary Assembly	chromosome		CP049140.1	347890	348603	+							G5B91_01730	714
CDS	with_protein	GCA_011044415.1	Primary Assembly	chromosome		CP049140.1	347890	348603	+	QIE85054.1			hypothetical protein			G5B91_01730	714	237
gene	protein_coding	GCA_011044415.1	Primary Assembly	chromosome		CP049140.1	348639	349232	-							G5B91_01735	594
CDS	with_protein	GCA_011044415.1	Primary Assembly	chromosome		CP049140.1	348639	349232	-	QIE85055.1			hypothetical protein			G5B91_01735	594	197
gene	tRNA	GCA_011044415.1	Primary Assembly	chromosome		CP049140.1	349471	349547	-							G5B91_01740	77
tRNA		GCA_011044415.1	Primary Assembly	chromosome		CP049140.1	349471	349547	-				tRNA-Arg			G5B91_01740	77		anticodon=CCG
gene	protein_coding	GCA_011044415.1	Primary Assembly	chromosome		CP049140.1	350204	351655	+					gabD		G5B91_01745	1452
CDS	with_protein	GCA_011044415.1	Primary Assembly	chromosome		CP049140.1	350204	351655	+	QIE85056.1			NADP-dependent succinate-semialdehyde dehydrogenase	gabD		G5B91_01745	1452	483
gene	protein_coding	GCA_011044415.1	Primary Assembly	chromosome		CP049140.1	351858	353138	+					gabT		G5B91_01750	1281
CDS	with_protein	GCA_011044415.1	Primary Assembly	chromosome		CP049140.1	351858	353138	+	QIE85057.1			4-aminobutyrate--2-oxoglutarate transaminase	gabT		G5B91_01750	1281	426
gene	protein_coding	GCA_011044415.1	Primary Assembly	chromosome		CP049140.1	353389	354585	+							G5B91_01755	1197
CDS	with_protein	GCA_011044415.1	Primary Assembly	chromosome		CP049140.1	353389	354585	+	QIE85058.1			HDOD domain-containing protein			G5B91_01755	1197	398
gene	protein_coding	GCA_011044415.1	Primary Assembly	chromosome		CP049140.1	354640	356034	-					argH		G5B91_01760	1395
CDS	with_protein	GCA_011044415.1	Primary Assembly	chromosome		CP049140.1	354640	356034	-	QIE85059.1			argininosuccinate lyase	argH		G5B91_01760	1395	464
gene	protein_coding	GCA_011044415.1	Primary Assembly	chromosome		CP049140.1	356268	357338	+							G5B91_01765	1071
CDS	with_protein	GCA_011044415.1	Primary Assembly	chromosome		CP049140.1	356268	357338	+	QIE85060.1			sensor histidine kinase			G5B91_01765	1071	356
gene	protein_coding	GCA_011044415.1	Primary Assembly	chromosome		CP049140.1	357343	358089	+							G5B91_01770	747
CDS	with_protein	GCA_011044415.1	Primary Assembly	chromosome		CP049140.1	357343	358089	+	QIE85061.1			response regulator transcription factor			G5B91_01770	747	248
gene	protein_coding	GCA_011044415.1	Primary Assembly	chromosome		CP049140.1	358203	359141	+					hemC		G5B91_01775	939
CDS	with_protein	GCA_011044415.1	Primary Assembly	chromosome		CP049140.1	358203	359141	+	QIE85062.1			hydroxymethylbilane synthase	hemC		G5B91_01775	939	312
gene	protein_coding	GCA_011044415.1	Primary Assembly	chromosome		CP049140.1	359138	359896	+							G5B91_01780	759
CDS	with_protein	GCA_011044415.1	Primary Assembly	chromosome		CP049140.1	359138	359896	+	QIE85063.1			uroporphyrinogen-III synthase			G5B91_01780	759	252
gene	protein_coding	GCA_011044415.1	Primary Assembly	chromosome		CP049140.1	359924	361036	+							G5B91_01785	1113
CDS	with_protein	GCA_011044415.1	Primary Assembly	chromosome		CP049140.1	359924	361036	+	QIE85064.1			heme biosynthesis operon protein HemX			G5B91_01785	1113	370
gene	protein_coding	GCA_011044415.1	Primary Assembly	chromosome		CP049140.1	361033	362265	+							G5B91_01790	1233
CDS	with_protein	GCA_011044415.1	Primary Assembly	chromosome		CP049140.1	361033	362265	+	QIE85065.1			heme biosynthesis protein HemY			G5B91_01790	1233	410
gene	protein_coding	GCA_011044415.1	Primary Assembly	chromosome		CP049140.1	362314	363399	-							G5B91_01795	1086
CDS	with_protein	GCA_011044415.1	Primary Assembly	chromosome		CP049140.1	362314	363399	-	QIE85066.1			sorbosone dehydrogenase family protein			G5B91_01795	1086	361
gene	protein_coding	GCA_011044415.1	Primary Assembly	chromosome		CP049140.1	363516	364001	+							G5B91_01800	486
CDS	with_protein	GCA_011044415.1	Primary Assembly	chromosome		CP049140.1	363516	364001	+	QIE85067.1			disulfide bond formation protein B			G5B91_01800	486	161
gene	protein_coding	GCA_011044415.1	Primary Assembly	chromosome		CP049140.1	364259	364726	+							G5B91_01805	468
CDS	with_protein	GCA_011044415.1	Primary Assembly	chromosome		CP049140.1	364259	364726	+	QIE85068.1			Rsd/AlgQ family anti-sigma factor			G5B91_01805	468	155
gene	protein_coding	GCA_011044415.1	Primary Assembly	chromosome		CP049140.1	365405	366583	+							G5B91_01810	1179
CDS	with_protein	GCA_011044415.1	Primary Assembly	chromosome		CP049140.1	365405	366583	+	QIE85069.1			transcriptional regulator			G5B91_01810	1179	392
gene	protein_coding	GCA_011044415.1	Primary Assembly	chromosome		CP049140.1	366587	367051	-							G5B91_01815	465
CDS	with_protein	GCA_011044415.1	Primary Assembly	chromosome		CP049140.1	366587	367051	-	QIE85070.1			TIGR02444 family protein			G5B91_01815	465	154
gene	protein_coding	GCA_011044415.1	Primary Assembly	chromosome		CP049140.1	367099	369009	+							G5B91_01820	1911
CDS	with_protein	GCA_011044415.1	Primary Assembly	chromosome		CP049140.1	367099	369009	+	QIE85071.1			ATP-binding cassette domain-containing protein			G5B91_01820	1911	636
gene	protein_coding	GCA_011044415.1	Primary Assembly	chromosome		CP049140.1	369009	369572	+							G5B91_01825	564
CDS	with_protein	GCA_011044415.1	Primary Assembly	chromosome		CP049140.1	369009	369572	+	QIE85072.1			mechanosensitive ion channel family protein			G5B91_01825	564	187
gene	protein_coding	GCA_011044415.1	Primary Assembly	chromosome		CP049140.1	369588	370346	+							G5B91_01830	759
CDS	with_protein	GCA_011044415.1	Primary Assembly	chromosome		CP049140.1	369588	370346	+	QIE85073.1			TerC family protein			G5B91_01830	759	252
gene	protein_coding	GCA_011044415.1	Primary Assembly	chromosome		CP049140.1	370590	371219	+							G5B91_01835	630
CDS	with_protein	GCA_011044415.1	Primary Assembly	chromosome		CP049140.1	370590	371219	+	QIE85074.1			LysE family transporter			G5B91_01835	630	209
gene	protein_coding	GCA_011044415.1	Primary Assembly	chromosome		CP049140.1	371359	373263	+							G5B91_01840	1905
CDS	with_protein	GCA_011044415.1	Primary Assembly	chromosome		CP049140.1	371359	373263	+	QIE85075.1			c-type cytochrome			G5B91_01840	1905	634
gene	protein_coding	GCA_011044415.1	Primary Assembly	chromosome		CP049140.1	373338	373808	+							G5B91_01845	471
CDS	with_protein	GCA_011044415.1	Primary Assembly	chromosome		CP049140.1	373338	373808	+	QIE85076.1			YaiI/YqxD family protein			G5B91_01845	471	156
gene	protein_coding	GCA_011044415.1	Primary Assembly	chromosome		CP049140.1	373889	374539	-					elbB		G5B91_01850	651
CDS	with_protein	GCA_011044415.1	Primary Assembly	chromosome		CP049140.1	373889	374539	-	QIE85077.1			isoprenoid biosynthesis glyoxalase ElbB	elbB		G5B91_01850	651	216
gene	protein_coding	GCA_011044415.1	Primary Assembly	chromosome		CP049140.1	374666	375904	+							G5B91_01855	1239
CDS	with_protein	GCA_011044415.1	Primary Assembly	chromosome		CP049140.1	374666	375904	+	QIE85078.1			sterol desaturase family protein			G5B91_01855	1239	412
gene	protein_coding	GCA_011044415.1	Primary Assembly	chromosome		CP049140.1	375905	376465	-							G5B91_01860	561
CDS	with_protein	GCA_011044415.1	Primary Assembly	chromosome		CP049140.1	375905	376465	-	QIE90762.1			DedA family protein			G5B91_01860	561	186
gene	protein_coding	GCA_011044415.1	Primary Assembly	chromosome		CP049140.1	376699	377718	+					hemB		G5B91_01865	1020
CDS	with_protein	GCA_011044415.1	Primary Assembly	chromosome		CP049140.1	376699	377718	+	QIE85079.1			porphobilinogen synthase	hemB		G5B91_01865	1020	339
gene	protein_coding	GCA_011044415.1	Primary Assembly	chromosome		CP049140.1	377739	379943	+					ppk1		G5B91_01870	2205
CDS	with_protein	GCA_011044415.1	Primary Assembly	chromosome		CP049140.1	377739	379943	+	QIE85080.1			polyphosphate kinase 1	ppk1		G5B91_01870	2205	734
gene	protein_coding	GCA_011044415.1	Primary Assembly	chromosome		CP049140.1	380093	381595	-					ppx		G5B91_01875	1503
CDS	with_protein	GCA_011044415.1	Primary Assembly	chromosome		CP049140.1	380093	381595	-	QIE85081.1			exopolyphosphatase	ppx		G5B91_01875	1503	500
gene	protein_coding	GCA_011044415.1	Primary Assembly	chromosome		CP049140.1	381786	382112	+					trxA		G5B91_01880	327
CDS	with_protein	GCA_011044415.1	Primary Assembly	chromosome		CP049140.1	381786	382112	+	QIE85082.1			thioredoxin TrxA	trxA		G5B91_01880	327	108
gene	protein_coding	GCA_011044415.1	Primary Assembly	chromosome		CP049140.1	382351	383613	+					rho		G5B91_01885	1263
CDS	with_protein	GCA_011044415.1	Primary Assembly	chromosome		CP049140.1	382351	383613	+	QIE85083.1			transcription termination factor Rho	rho		G5B91_01885	1263	420
gene	protein_coding	GCA_011044415.1	Primary Assembly	chromosome		CP049140.1	383719	385185	+					ubiD		G5B91_01890	1467
CDS	with_protein	GCA_011044415.1	Primary Assembly	chromosome		CP049140.1	383719	385185	+	QIE85084.1			4-hydroxy-3-polyprenylbenzoate decarboxylase	ubiD		G5B91_01890	1467	488
gene	protein_coding	GCA_011044415.1	Primary Assembly	chromosome		CP049140.1	385253	386221	+							G5B91_01895	969
CDS	with_protein	GCA_011044415.1	Primary Assembly	chromosome		CP049140.1	385253	386221	+	QIE85085.1			CDP-6-deoxy-delta-3,4-glucoseen reductase			G5B91_01895	969	322
gene	protein_coding	GCA_011044415.1	Primary Assembly	chromosome		CP049140.1	386363	387283	-							G5B91_01900	921
CDS	with_protein	GCA_011044415.1	Primary Assembly	chromosome		CP049140.1	386363	387283	-	QIE85086.1			LysR family transcriptional regulator			G5B91_01900	921	306
gene	protein_coding	GCA_011044415.1	Primary Assembly	chromosome		CP049140.1	387533	388651	+							G5B91_01905	1119
CDS	with_protein	GCA_011044415.1	Primary Assembly	chromosome		CP049140.1	387533	388651	+	QIE85087.1			ABC transporter ATP-binding protein			G5B91_01905	1119	372
gene	protein_coding	GCA_011044415.1	Primary Assembly	chromosome		CP049140.1	388664	389590	+							G5B91_01910	927
CDS	with_protein	GCA_011044415.1	Primary Assembly	chromosome		CP049140.1	388664	389590	+	QIE85088.1			ABC transporter permease			G5B91_01910	927	308
gene	protein_coding	GCA_011044415.1	Primary Assembly	chromosome		CP049140.1	389590	390396	+							G5B91_01915	807
CDS	with_protein	GCA_011044415.1	Primary Assembly	chromosome		CP049140.1	389590	390396	+	QIE85089.1			ABC transporter permease			G5B91_01915	807	268
gene	protein_coding	GCA_011044415.1	Primary Assembly	chromosome		CP049140.1	390561	391595	+							G5B91_01920	1035
CDS	with_protein	GCA_011044415.1	Primary Assembly	chromosome		CP049140.1	390561	391595	+	QIE85090.1			extracellular solute-binding protein			G5B91_01920	1035	344
gene	protein_coding	GCA_011044415.1	Primary Assembly	chromosome		CP049140.1	391763	393223	+							G5B91_01925	1461
CDS	with_protein	GCA_011044415.1	Primary Assembly	chromosome		CP049140.1	391763	393223	+	QIE85091.1			amidase			G5B91_01925	1461	486
gene	protein_coding	GCA_011044415.1	Primary Assembly	chromosome		CP049140.1	393248	394567	+							G5B91_01930	1320
CDS	with_protein	GCA_011044415.1	Primary Assembly	chromosome		CP049140.1	393248	394567	+	QIE85092.1			malonyl-CoA decarboxylase			G5B91_01930	1320	439
gene	protein_coding	GCA_011044415.1	Primary Assembly	chromosome		CP049140.1	394577	396100	+							G5B91_01935	1524
CDS	with_protein	GCA_011044415.1	Primary Assembly	chromosome		CP049140.1	394577	396100	+	QIE85093.1			malonyl-CoA synthase			G5B91_01935	1524	507
gene	protein_coding	GCA_011044415.1	Primary Assembly	chromosome		CP049140.1	396225	397202	-							G5B91_01940	978
CDS	with_protein	GCA_011044415.1	Primary Assembly	chromosome		CP049140.1	396225	397202	-	QIE85094.1			NADPH:quinone oxidoreductase family protein			G5B91_01940	978	325
gene	protein_coding	GCA_011044415.1	Primary Assembly	chromosome		CP049140.1	397380	397775	+					fliL		G5B91_01945	396
CDS	with_protein	GCA_011044415.1	Primary Assembly	chromosome		CP049140.1	397380	397775	+	QIE90763.1			flagellar basal body-associated protein FliL	fliL		G5B91_01945	396	131
gene	protein_coding	GCA_011044415.1	Primary Assembly	chromosome		CP049140.1	398004	399077	+							G5B91_01950	1074
CDS	with_protein	GCA_011044415.1	Primary Assembly	chromosome		CP049140.1	398004	399077	+	QIE85095.1			HlyD family efflux transporter periplasmic adaptor subunit			G5B91_01950	1074	357
gene	protein_coding	GCA_011044415.1	Primary Assembly	chromosome		CP049140.1	399074	401806	+							G5B91_01955	2733
CDS	with_protein	GCA_011044415.1	Primary Assembly	chromosome		CP049140.1	399074	401806	+	QIE85096.1			ribosome-associated ATPase/putative transporter RbbA			G5B91_01955	2733	910
gene	protein_coding	GCA_011044415.1	Primary Assembly	chromosome		CP049140.1	401810	402934	+							G5B91_01960	1125
CDS	with_protein	GCA_011044415.1	Primary Assembly	chromosome		CP049140.1	401810	402934	+	QIE85097.1			ABC transporter permease			G5B91_01960	1125	374
gene	protein_coding	GCA_011044415.1	Primary Assembly	chromosome		CP049140.1	403018	404910	-							G5B91_01965	1893
CDS	with_protein	GCA_011044415.1	Primary Assembly	chromosome		CP049140.1	403018	404910	-	QIE85098.1			diguanylate cyclase			G5B91_01965	1893	630
gene	protein_coding	GCA_011044415.1	Primary Assembly	chromosome		CP049140.1	404955	405416	-							G5B91_01970	462
CDS	with_protein	GCA_011044415.1	Primary Assembly	chromosome		CP049140.1	404955	405416	-	QIE85099.1			EVE domain-containing protein			G5B91_01970	462	153
gene	protein_coding	GCA_011044415.1	Primary Assembly	chromosome		CP049140.1	405884	406513	-							G5B91_01975	630
CDS	with_protein	GCA_011044415.1	Primary Assembly	chromosome		CP049140.1	405884	406513	-	QIE85100.1			5-formyltetrahydrofolate cyclo-ligase			G5B91_01975	630	209
gene	ncRNA	GCA_011044415.1	Primary Assembly	chromosome		CP049140.1	406523	406701	-					ssrS		G5B91_01980	179
ncRNA	other	GCA_011044415.1	Primary Assembly	chromosome		CP049140.1	406523	406701	-				6S RNA	ssrS		G5B91_01980	179
gene	protein_coding	GCA_011044415.1	Primary Assembly	chromosome		CP049140.1	406734	407063	-							G5B91_01985	330
CDS	with_protein	GCA_011044415.1	Primary Assembly	chromosome		CP049140.1	406734	407063	-	QIE85101.1			cell division protein ZapA			G5B91_01985	330	109
gene	protein_coding	GCA_011044415.1	Primary Assembly	chromosome		CP049140.1	407060	407269	-							G5B91_01990	210
CDS	with_protein	GCA_011044415.1	Primary Assembly	chromosome		CP049140.1	407060	407269	-	QIE85102.1			TIGR02449 family protein			G5B91_01990	210	69
gene	protein_coding	GCA_011044415.1	Primary Assembly	chromosome		CP049140.1	407452	408006	+							G5B91_01995	555
CDS	with_protein	GCA_011044415.1	Primary Assembly	chromosome		CP049140.1	407452	408006	+	QIE85103.1			UPF0149 family protein			G5B91_01995	555	184
gene	protein_coding	GCA_011044415.1	Primary Assembly	chromosome		CP049140.1	408015	409349	+					pepP		G5B91_02000	1335
CDS	with_protein	GCA_011044415.1	Primary Assembly	chromosome		CP049140.1	408015	409349	+	QIE85104.1			Xaa-Pro aminopeptidase	pepP		G5B91_02000	1335	444
gene	protein_coding	GCA_011044415.1	Primary Assembly	chromosome		CP049140.1	409351	410541	+					ubiH		G5B91_02005	1191
CDS	with_protein	GCA_011044415.1	Primary Assembly	chromosome		CP049140.1	409351	410541	+	QIE85105.1			2-octaprenyl-6-methoxyphenyl hydroxylase	ubiH		G5B91_02005	1191	396
gene	protein_coding	GCA_011044415.1	Primary Assembly	chromosome		CP049140.1	410546	411028	+							G5B91_02010	483
CDS	with_protein	GCA_011044415.1	Primary Assembly	chromosome		CP049140.1	410546	411028	+	QIE85106.1			DUF4442 domain-containing protein			G5B91_02010	483	160
gene	protein_coding	GCA_011044415.1	Primary Assembly	chromosome		CP049140.1	411079	412296	+							G5B91_02015	1218
CDS	with_protein	GCA_011044415.1	Primary Assembly	chromosome		CP049140.1	411079	412296	+	QIE85107.1			2-octaprenyl-3-methyl-6-methoxy-1,4-benzoquinol hydroxylase			G5B91_02015	1218	405
gene	protein_coding	GCA_011044415.1	Primary Assembly	chromosome		CP049140.1	412587	413588	+							G5B91_02020	1002
CDS	with_protein	GCA_011044415.1	Primary Assembly	chromosome		CP049140.1	412587	413588	+	QIE85108.1			extracellular solute-binding protein			G5B91_02020	1002	333
gene	protein_coding	GCA_011044415.1	Primary Assembly	chromosome		CP049140.1	413605	413943	-							G5B91_02025	339
CDS	with_protein	GCA_011044415.1	Primary Assembly	chromosome		CP049140.1	413605	413943	-	QIE85109.1			hypothetical protein			G5B91_02025	339	112
gene	protein_coding	GCA_011044415.1	Primary Assembly	chromosome		CP049140.1	414120	415739	+							G5B91_02030	1620
CDS	with_protein	GCA_011044415.1	Primary Assembly	chromosome		CP049140.1	414120	415739	+	QIE85110.1			iron ABC transporter permease			G5B91_02030	1620	539
gene	protein_coding	GCA_011044415.1	Primary Assembly	chromosome		CP049140.1	415852	416934	+					gcvT		G5B91_02035	1083
CDS	with_protein	GCA_011044415.1	Primary Assembly	chromosome		CP049140.1	415852	416934	+	QIE85111.1			glycine cleavage system aminomethyltransferase GcvT	gcvT		G5B91_02035	1083	360
gene	protein_coding	GCA_011044415.1	Primary Assembly	chromosome		CP049140.1	416987	417376	+					gcvH		G5B91_02040	390
CDS	with_protein	GCA_011044415.1	Primary Assembly	chromosome		CP049140.1	416987	417376	+	QIE85112.1			glycine cleavage system protein GcvH	gcvH		G5B91_02040	390	129
gene	protein_coding	GCA_011044415.1	Primary Assembly	chromosome		CP049140.1	417452	420328	+							G5B91_02045	2877
CDS	with_protein	GCA_011044415.1	Primary Assembly	chromosome		CP049140.1	417452	420328	+	QIE85113.1			glycine dehydrogenase (aminomethyl-transferring)			G5B91_02045	2877	958
gene	protein_coding	GCA_011044415.1	Primary Assembly	chromosome		CP049140.1	420414	420635	-							G5B91_02050	222
CDS	with_protein	GCA_011044415.1	Primary Assembly	chromosome		CP049140.1	420414	420635	-	QIE85114.1			hypothetical protein			G5B91_02050	222	73
gene	protein_coding	GCA_011044415.1	Primary Assembly	chromosome		CP049140.1	420731	421057	-							G5B91_02055	327
CDS	with_protein	GCA_011044415.1	Primary Assembly	chromosome		CP049140.1	420731	421057	-	QIE85115.1			DUF2388 domain-containing protein			G5B91_02055	327	108
gene	protein_coding	GCA_011044415.1	Primary Assembly	chromosome		CP049140.1	421169	421486	-							G5B91_02060	318
CDS	with_protein	GCA_011044415.1	Primary Assembly	chromosome		CP049140.1	421169	421486	-	QIE85116.1			DUF2388 domain-containing protein			G5B91_02060	318	105
gene	protein_coding	GCA_011044415.1	Primary Assembly	chromosome		CP049140.1	421561	423948	-							G5B91_02065	2388
CDS	with_protein	GCA_011044415.1	Primary Assembly	chromosome		CP049140.1	421561	423948	-	QIE85117.1			tetratricopeptide repeat protein			G5B91_02065	2388	795
gene	protein_coding	GCA_011044415.1	Primary Assembly	chromosome		CP049140.1	424071	425351	-							G5B91_02070	1281
CDS	with_protein	GCA_011044415.1	Primary Assembly	chromosome		CP049140.1	424071	425351	-	QIE85118.1			c-type cytochrome			G5B91_02070	1281	426
gene	protein_coding	GCA_011044415.1	Primary Assembly	chromosome		CP049140.1	425348	426937	-							G5B91_02075	1590
CDS	with_protein	GCA_011044415.1	Primary Assembly	chromosome		CP049140.1	425348	426937	-	QIE85119.1			GMC family oxidoreductase			G5B91_02075	1590	529
gene	protein_coding	GCA_011044415.1	Primary Assembly	chromosome		CP049140.1	426940	427446	-							G5B91_02080	507
CDS	with_protein	GCA_011044415.1	Primary Assembly	chromosome		CP049140.1	426940	427446	-	QIE85120.1			twin-arginine translocation pathway signal protein			G5B91_02080	507	168
gene	protein_coding	GCA_011044415.1	Primary Assembly	chromosome		CP049140.1	427657	428451	+							G5B91_02085	795
CDS	with_protein	GCA_011044415.1	Primary Assembly	chromosome		CP049140.1	427657	428451	+	QIE85121.1			thymidylate synthase			G5B91_02085	795	264
gene	protein_coding	GCA_011044415.1	Primary Assembly	chromosome		CP049140.1	428759	429916	+							G5B91_02090	1158
CDS	with_protein	GCA_011044415.1	Primary Assembly	chromosome		CP049140.1	428759	429916	+	QIE85122.1			iron-containing alcohol dehydrogenase			G5B91_02090	1158	385
gene	protein_coding	GCA_011044415.1	Primary Assembly	chromosome		CP049140.1	429924	430358	+							G5B91_02095	435
CDS	with_protein	GCA_011044415.1	Primary Assembly	chromosome		CP049140.1	429924	430358	+	QIE85123.1			acyl-CoA thioesterase			G5B91_02095	435	144
gene	protein_coding	GCA_011044415.1	Primary Assembly	chromosome		CP049140.1	430456	430821	-							G5B91_02100	366
CDS	with_protein	GCA_011044415.1	Primary Assembly	chromosome		CP049140.1	430456	430821	-	QIE85124.1			hypothetical protein			G5B91_02100	366	121
gene	protein_coding	GCA_011044415.1	Primary Assembly	chromosome		CP049140.1	431133	431636	+							G5B91_02105	504
CDS	with_protein	GCA_011044415.1	Primary Assembly	chromosome		CP049140.1	431133	431636	+	QIE90764.1			DUF2087 domain-containing protein			G5B91_02105	504	167
gene	protein_coding	GCA_011044415.1	Primary Assembly	chromosome		CP049140.1	431696	432136	-							G5B91_02110	441
CDS	with_protein	GCA_011044415.1	Primary Assembly	chromosome		CP049140.1	431696	432136	-	QIE85125.1			hypothetical protein			G5B91_02110	441	146
gene	protein_coding	GCA_011044415.1	Primary Assembly	chromosome		CP049140.1	432259	432765	-							G5B91_02115	507
CDS	with_protein	GCA_011044415.1	Primary Assembly	chromosome		CP049140.1	432259	432765	-	QIE85126.1			hypothetical protein			G5B91_02115	507	168
gene	protein_coding	GCA_011044415.1	Primary Assembly	chromosome		CP049140.1	433197	435518	-							G5B91_02120	2322
CDS	with_protein	GCA_011044415.1	Primary Assembly	chromosome		CP049140.1	433197	435518	-	QIE85127.1			FdhF/YdeP family oxidoreductase			G5B91_02120	2322	773
gene	protein_coding	GCA_011044415.1	Primary Assembly	chromosome		CP049140.1	435533	436369	-					fdhD		G5B91_02125	837
CDS	with_protein	GCA_011044415.1	Primary Assembly	chromosome		CP049140.1	435533	436369	-	QIE85128.1			formate dehydrogenase accessory sulfurtransferase FdhD	fdhD		G5B91_02125	837	278
gene	protein_coding	GCA_011044415.1	Primary Assembly	chromosome		CP049140.1	436463	437362	-							G5B91_02130	900
CDS	with_protein	GCA_011044415.1	Primary Assembly	chromosome		CP049140.1	436463	437362	-	QIE85129.1			LysR family transcriptional regulator			G5B91_02130	900	299
gene	protein_coding	GCA_011044415.1	Primary Assembly	chromosome		CP049140.1	437511	437948	+					lysM		G5B91_02135	438
CDS	with_protein	GCA_011044415.1	Primary Assembly	chromosome		CP049140.1	437511	437948	+	QIE85130.1			peptidoglycan-binding protein LysM	lysM		G5B91_02135	438	145
gene	protein_coding	GCA_011044415.1	Primary Assembly	chromosome		CP049140.1	437995	438657	-					yrfG		G5B91_02140	663
CDS	with_protein	GCA_011044415.1	Primary Assembly	chromosome		CP049140.1	437995	438657	-	QIE85131.1			GMP/IMP nucleotidase	yrfG		G5B91_02140	663	220
gene	protein_coding	GCA_011044415.1	Primary Assembly	chromosome		CP049140.1	438784	439350	+					nudE		G5B91_02145	567
CDS	with_protein	GCA_011044415.1	Primary Assembly	chromosome		CP049140.1	438784	439350	+	QIE85132.1			ADP compounds hydrolase NudE	nudE		G5B91_02145	567	188
gene	protein_coding	GCA_011044415.1	Primary Assembly	chromosome		CP049140.1	439350	440168	+					cysQ		G5B91_02150	819
CDS	with_protein	GCA_011044415.1	Primary Assembly	chromosome		CP049140.1	439350	440168	+	QIE90765.1			3'(2'),5'-bisphosphate nucleotidase CysQ	cysQ		G5B91_02150	819	272
gene	protein_coding	GCA_011044415.1	Primary Assembly	chromosome		CP049140.1	440202	441014	+					mutM		G5B91_02155	813
CDS	with_protein	GCA_011044415.1	Primary Assembly	chromosome		CP049140.1	440202	441014	+	QIE85133.1			bifunctional DNA-formamidopyrimidine glycosylase/DNA-(apurinic or apyrimidinic site) lyase	mutM		G5B91_02155	813	270
gene	protein_coding	GCA_011044415.1	Primary Assembly	chromosome		CP049140.1	441110	441688	+							G5B91_02160	579
CDS	with_protein	GCA_011044415.1	Primary Assembly	chromosome		CP049140.1	441110	441688	+	QIE85134.1			acyltransferase			G5B91_02160	579	192
gene	protein_coding	GCA_011044415.1	Primary Assembly	chromosome		CP049140.1	441772	442110	+							G5B91_02165	339
CDS	with_protein	GCA_011044415.1	Primary Assembly	chromosome		CP049140.1	441772	442110	+	QIE85135.1			multidrug transporter			G5B91_02165	339	112
gene	protein_coding	GCA_011044415.1	Primary Assembly	chromosome		CP049140.1	442184	444031	+							G5B91_02170	1848
CDS	with_protein	GCA_011044415.1	Primary Assembly	chromosome		CP049140.1	442184	444031	+	QIE85136.1			Na/Pi cotransporter family protein			G5B91_02170	1848	615
gene	protein_coding	GCA_011044415.1	Primary Assembly	chromosome		CP049140.1	444043	445746	-							G5B91_02175	1704
CDS	with_protein	GCA_011044415.1	Primary Assembly	chromosome		CP049140.1	444043	445746	-	QIE85137.1			gamma-glutamyltransferase			G5B91_02175	1704	567
gene	protein_coding	GCA_011044415.1	Primary Assembly	chromosome		CP049140.1	445870	446121	-							G5B91_02180	252
CDS	with_protein	GCA_011044415.1	Primary Assembly	chromosome		CP049140.1	445870	446121	-	QIE85138.1			YfhL family 4Fe-4S dicluster ferredoxin			G5B91_02180	252	83
gene	protein_coding	GCA_011044415.1	Primary Assembly	chromosome		CP049140.1	446256	446735	-					coaD		G5B91_02185	480
CDS	with_protein	GCA_011044415.1	Primary Assembly	chromosome		CP049140.1	446256	446735	-	QIE85139.1			pantetheine-phosphate adenylyltransferase	coaD		G5B91_02185	480	159
gene	protein_coding	GCA_011044415.1	Primary Assembly	chromosome		CP049140.1	446980	448569	-							G5B91_02190	1590
CDS	with_protein	GCA_011044415.1	Primary Assembly	chromosome		CP049140.1	446980	448569	-	QIE85140.1			GMC family oxidoreductase			G5B91_02190	1590	529
gene	protein_coding	GCA_011044415.1	Primary Assembly	chromosome		CP049140.1	448609	449154	-							G5B91_02195	546
CDS	with_protein	GCA_011044415.1	Primary Assembly	chromosome		CP049140.1	448609	449154	-	QIE85141.1			twin-arginine translocation pathway signal protein			G5B91_02195	546	181
gene	protein_coding	GCA_011044415.1	Primary Assembly	chromosome		CP049140.1	449190	450620	-							G5B91_02200	1431
CDS	with_protein	GCA_011044415.1	Primary Assembly	chromosome		CP049140.1	449190	450620	-	QIE85142.1			coniferyl aldehyde dehydrogenase			G5B91_02200	1431	476
gene	protein_coding	GCA_011044415.1	Primary Assembly	chromosome		CP049140.1	450887	451540	+							G5B91_02205	654
CDS	with_protein	GCA_011044415.1	Primary Assembly	chromosome		CP049140.1	450887	451540	+	QIE85143.1			TetR/AcrR family transcriptional regulator			G5B91_02205	654	217
gene	protein_coding	GCA_011044415.1	Primary Assembly	chromosome		CP049140.1	451548	451964	-							G5B91_02210	417
CDS	with_protein	GCA_011044415.1	Primary Assembly	chromosome		CP049140.1	451548	451964	-	QIE85144.1			GNAT family N-acetyltransferase			G5B91_02210	417	138
gene	protein_coding	GCA_011044415.1	Primary Assembly	chromosome		CP049140.1	452047	453036	-							G5B91_02215	990
CDS	with_protein	GCA_011044415.1	Primary Assembly	chromosome		CP049140.1	452047	453036	-	QIE90766.1			hydrolase			G5B91_02215	990	329
gene	protein_coding	GCA_011044415.1	Primary Assembly	chromosome		CP049140.1	453150	453503	+							G5B91_02220	354
CDS	with_protein	GCA_011044415.1	Primary Assembly	chromosome		CP049140.1	453150	453503	+	QIE85145.1			hypothetical protein			G5B91_02220	354	117
gene	protein_coding	GCA_011044415.1	Primary Assembly	chromosome		CP049140.1	453509	454117	-					rsmD		G5B91_02225	609
CDS	with_protein	GCA_011044415.1	Primary Assembly	chromosome		CP049140.1	453509	454117	-	QIE85146.1			16S rRNA (guanine(966)-N(2))-methyltransferase RsmD	rsmD		G5B91_02225	609	202
gene	protein_coding	GCA_011044415.1	Primary Assembly	chromosome		CP049140.1	454117	455634	-							G5B91_02230	1518
CDS	with_protein	GCA_011044415.1	Primary Assembly	chromosome		CP049140.1	454117	455634	-	QIE85147.1			insulinase family protein			G5B91_02230	1518	505
gene	protein_coding	GCA_011044415.1	Primary Assembly	chromosome		CP049140.1	455627	456997	-							G5B91_02235	1371
CDS	with_protein	GCA_011044415.1	Primary Assembly	chromosome		CP049140.1	455627	456997	-	QIE85148.1			insulinase family protein			G5B91_02235	1371	456
gene	protein_coding	GCA_011044415.1	Primary Assembly	chromosome		CP049140.1	457189	458613	+					ftsY		G5B91_02240	1425
CDS	with_protein	GCA_011044415.1	Primary Assembly	chromosome		CP049140.1	457189	458613	+	QIE85149.1			signal recognition particle-docking protein FtsY	ftsY		G5B91_02240	1425	474
gene	protein_coding	GCA_011044415.1	Primary Assembly	chromosome		CP049140.1	458610	459281	+					ftsE		G5B91_02245	672
CDS	with_protein	GCA_011044415.1	Primary Assembly	chromosome		CP049140.1	458610	459281	+	QIE85150.1			cell division ATP-binding protein FtsE	ftsE		G5B91_02245	672	223
gene	protein_coding	GCA_011044415.1	Primary Assembly	chromosome		CP049140.1	459281	460291	+					ftsX		G5B91_02250	1011
CDS	with_protein	GCA_011044415.1	Primary Assembly	chromosome		CP049140.1	459281	460291	+	QIE85151.1			cell division protein FtsX	ftsX		G5B91_02250	1011	336
gene	protein_coding	GCA_011044415.1	Primary Assembly	chromosome		CP049140.1	460402	461256	+					rpoH		G5B91_02255	855
CDS	with_protein	GCA_011044415.1	Primary Assembly	chromosome		CP049140.1	460402	461256	+	QIE85152.1			RNA polymerase sigma factor RpoH	rpoH		G5B91_02255	855	284
gene	protein_coding	GCA_011044415.1	Primary Assembly	chromosome		CP049140.1	461351	461968	+							G5B91_02260	618
CDS	with_protein	GCA_011044415.1	Primary Assembly	chromosome		CP049140.1	461351	461968	+	QIE85153.1			hypothetical protein			G5B91_02260	618	205
gene	protein_coding	GCA_011044415.1	Primary Assembly	chromosome		CP049140.1	461965	462654	-					mtgA		G5B91_02265	690
CDS	with_protein	GCA_011044415.1	Primary Assembly	chromosome		CP049140.1	461965	462654	-	QIE85154.1			monofunctional biosynthetic peptidoglycan transglycosylase	mtgA		G5B91_02265	690	229
gene	protein_coding	GCA_011044415.1	Primary Assembly	chromosome		CP049140.1	462721	463089	+							G5B91_02270	369
CDS	with_protein	GCA_011044415.1	Primary Assembly	chromosome		CP049140.1	462721	463089	+	QIE85155.1			DUF423 domain-containing protein			G5B91_02270	369	122
gene	protein_coding	GCA_011044415.1	Primary Assembly	chromosome		CP049140.1	463190	463390	+					thiS		G5B91_02275	201
CDS	with_protein	GCA_011044415.1	Primary Assembly	chromosome		CP049140.1	463190	463390	+	QIE85156.1			sulfur carrier protein ThiS	thiS		G5B91_02275	201	66
gene	protein_coding	GCA_011044415.1	Primary Assembly	chromosome		CP049140.1	463451	464257	+							G5B91_02280	807
CDS	with_protein	GCA_011044415.1	Primary Assembly	chromosome		CP049140.1	463451	464257	+	QIE85157.1			thiazole synthase			G5B91_02280	807	268
gene	protein_coding	GCA_011044415.1	Primary Assembly	chromosome		CP049140.1	464464	465192	+					trmB		G5B91_02285	729
CDS	with_protein	GCA_011044415.1	Primary Assembly	chromosome		CP049140.1	464464	465192	+	QIE85158.1			tRNA (guanosine(46)-N7)-methyltransferase TrmB	trmB		G5B91_02285	729	242
gene	protein_coding	GCA_011044415.1	Primary Assembly	chromosome		CP049140.1	465364	466710	+							G5B91_02290	1347
CDS	with_protein	GCA_011044415.1	Primary Assembly	chromosome		CP049140.1	465364	466710	+	QIE85159.1			DUF1329 domain-containing protein			G5B91_02290	1347	448
gene	protein_coding	GCA_011044415.1	Primary Assembly	chromosome		CP049140.1	466856	467110	-							G5B91_02295	255
CDS	with_protein	GCA_011044415.1	Primary Assembly	chromosome		CP049140.1	466856	467110	-	QIE85160.1			hypothetical protein			G5B91_02295	255	84
gene	protein_coding	GCA_011044415.1	Primary Assembly	chromosome		CP049140.1	467155	467478	-							G5B91_02300	324
CDS	with_protein	GCA_011044415.1	Primary Assembly	chromosome		CP049140.1	467155	467478	-	QIE85161.1			DUF3392 domain-containing protein			G5B91_02300	324	107
gene	protein_coding	GCA_011044415.1	Primary Assembly	chromosome		CP049140.1	467536	468375	-							G5B91_02305	840
CDS	with_protein	GCA_011044415.1	Primary Assembly	chromosome		CP049140.1	467536	468375	-	QIE85162.1			glycosyltransferase			G5B91_02305	840	279
gene	protein_coding	GCA_011044415.1	Primary Assembly	chromosome		CP049140.1	468381	469571	-					hemW		G5B91_02310	1191
CDS	with_protein	GCA_011044415.1	Primary Assembly	chromosome		CP049140.1	468381	469571	-	QIE85163.1			radical SAM family heme chaperone HemW	hemW		G5B91_02310	1191	396
gene	protein_coding	GCA_011044415.1	Primary Assembly	chromosome		CP049140.1	469568	470161	-					rdgB		G5B91_02315	594
CDS	with_protein	GCA_011044415.1	Primary Assembly	chromosome		CP049140.1	469568	470161	-	QIE85164.1			RdgB/HAM1 family non-canonical purine NTP pyrophosphatase	rdgB		G5B91_02315	594	197
gene	protein_coding	GCA_011044415.1	Primary Assembly	chromosome		CP049140.1	470158	470580	-							G5B91_02320	423
CDS	with_protein	GCA_011044415.1	Primary Assembly	chromosome		CP049140.1	470158	470580	-	QIE85165.1			DUF4426 domain-containing protein			G5B91_02320	423	140
gene	protein_coding	GCA_011044415.1	Primary Assembly	chromosome		CP049140.1	470615	471235	-					metW		G5B91_02325	621
CDS	with_protein	GCA_011044415.1	Primary Assembly	chromosome		CP049140.1	470615	471235	-	QIE85166.1			methionine biosynthesis protein MetW	metW		G5B91_02325	621	206
gene	protein_coding	GCA_011044415.1	Primary Assembly	chromosome		CP049140.1	471246	472385	-							G5B91_02330	1140
CDS	with_protein	GCA_011044415.1	Primary Assembly	chromosome		CP049140.1	471246	472385	-	QIE85167.1			homoserine O-acetyltransferase			G5B91_02330	1140	379
gene	protein_coding	GCA_011044415.1	Primary Assembly	chromosome		CP049140.1	472483	474450	-							G5B91_02335	1968
CDS	with_protein	GCA_011044415.1	Primary Assembly	chromosome		CP049140.1	472483	474450	-	QIE85168.1			dynamin-like GTPase family protein			G5B91_02335	1968	655
gene	protein_coding	GCA_011044415.1	Primary Assembly	chromosome		CP049140.1	474569	474859	-							G5B91_02340	291
CDS	with_protein	GCA_011044415.1	Primary Assembly	chromosome		CP049140.1	474569	474859	-	QIE85169.1			YggU family protein			G5B91_02340	291	96
gene	protein_coding	GCA_011044415.1	Primary Assembly	chromosome		CP049140.1	474910	475503	-							G5B91_02345	594
CDS	with_protein	GCA_011044415.1	Primary Assembly	chromosome		CP049140.1	474910	475503	-	QIE85170.1			YggT family protein			G5B91_02345	594	197
gene	protein_coding	GCA_011044415.1	Primary Assembly	chromosome		CP049140.1	475517	476347	-							G5B91_02350	831
CDS	with_protein	GCA_011044415.1	Primary Assembly	chromosome		CP049140.1	475517	476347	-	QIE85171.1			pyrroline-5-carboxylate reductase			G5B91_02350	831	276
gene	protein_coding	GCA_011044415.1	Primary Assembly	chromosome		CP049140.1	476365	477054	-							G5B91_02355	690
CDS	with_protein	GCA_011044415.1	Primary Assembly	chromosome		CP049140.1	476365	477054	-	QIE85172.1			YggS family pyridoxal phosphate-dependent enzyme			G5B91_02355	690	229
gene	protein_coding	GCA_011044415.1	Primary Assembly	chromosome		CP049140.1	477128	478162	+							G5B91_02360	1035
CDS	with_protein	GCA_011044415.1	Primary Assembly	chromosome		CP049140.1	477128	478162	+	QIE85173.1			type IV pilus twitching motility protein PilT			G5B91_02360	1035	344
gene	protein_coding	GCA_011044415.1	Primary Assembly	chromosome		CP049140.1	478267	479412	+							G5B91_02365	1146
CDS	with_protein	GCA_011044415.1	Primary Assembly	chromosome		CP049140.1	478267	479412	+	QIE85174.1			PilT/PilU family type 4a pilus ATPase			G5B91_02365	1146	381
gene	protein_coding	GCA_011044415.1	Primary Assembly	chromosome		CP049140.1	479487	479891	+							G5B91_02370	405
CDS	with_protein	GCA_011044415.1	Primary Assembly	chromosome		CP049140.1	479487	479891	+	QIE85175.1			TM2 domain-containing protein			G5B91_02370	405	134
gene	protein_coding	GCA_011044415.1	Primary Assembly	chromosome		CP049140.1	480115	481488	+							G5B91_02375	1374
CDS	with_protein	GCA_011044415.1	Primary Assembly	chromosome		CP049140.1	480115	481488	+	QIE85176.1			pyridoxal-phosphate dependent enzyme			G5B91_02375	1374	457
gene	protein_coding	GCA_011044415.1	Primary Assembly	chromosome		CP049140.1	481485	482654	+							G5B91_02380	1170
CDS	with_protein	GCA_011044415.1	Primary Assembly	chromosome		CP049140.1	481485	482654	+	QIE85177.1			PLP-dependent transferase			G5B91_02380	1170	389
gene	protein_coding	GCA_011044415.1	Primary Assembly	chromosome		CP049140.1	482891	484162	-							G5B91_02385	1272
CDS	with_protein	GCA_011044415.1	Primary Assembly	chromosome		CP049140.1	482891	484162	-	QIE85178.1			dihydroorotase			G5B91_02385	1272	423
gene	protein_coding	GCA_011044415.1	Primary Assembly	chromosome		CP049140.1	484159	485163	-							G5B91_02390	1005
CDS	with_protein	GCA_011044415.1	Primary Assembly	chromosome		CP049140.1	484159	485163	-	QIE85179.1			aspartate carbamoyltransferase catalytic subunit			G5B91_02390	1005	334
gene	protein_coding	GCA_011044415.1	Primary Assembly	chromosome		CP049140.1	485209	485721	-					pyrR		G5B91_02395	513
CDS	with_protein	GCA_011044415.1	Primary Assembly	chromosome		CP049140.1	485209	485721	-	QIE85180.1			bifunctional pyr operon transcriptional regulator/uracil phosphoribosyltransferase PyrR	pyrR		G5B91_02395	513	170
gene	protein_coding	GCA_011044415.1	Primary Assembly	chromosome		CP049140.1	485840	486277	-					ruvX		G5B91_02400	438
CDS	with_protein	GCA_011044415.1	Primary Assembly	chromosome		CP049140.1	485840	486277	-	QIE90767.1			Holliday junction resolvase RuvX	ruvX		G5B91_02400	438	145
gene	protein_coding	GCA_011044415.1	Primary Assembly	chromosome		CP049140.1	486274	486843	-							G5B91_02405	570
CDS	with_protein	GCA_011044415.1	Primary Assembly	chromosome		CP049140.1	486274	486843	-	QIE85181.1			YqgE/AlgH family protein			G5B91_02405	570	189
gene	protein_coding	GCA_011044415.1	Primary Assembly	chromosome		CP049140.1	486919	487812	-							G5B91_02410	894
CDS	with_protein	GCA_011044415.1	Primary Assembly	chromosome		CP049140.1	486919	487812	-	QIE85182.1			energy transducer TonB			G5B91_02410	894	297
gene	protein_coding	GCA_011044415.1	Primary Assembly	chromosome		CP049140.1	487869	488831	-					gshB		G5B91_02415	963
CDS	with_protein	GCA_011044415.1	Primary Assembly	chromosome		CP049140.1	487869	488831	-	QIE85183.1			glutathione synthase	gshB		G5B91_02415	963	320
gene	protein_coding	GCA_011044415.1	Primary Assembly	chromosome		CP049140.1	489114	489521	+							G5B91_02420	408
CDS	with_protein	GCA_011044415.1	Primary Assembly	chromosome		CP049140.1	489114	489521	+	QIE85184.1			response regulator			G5B91_02420	408	135
gene	protein_coding	GCA_011044415.1	Primary Assembly	chromosome		CP049140.1	489568	489933	+							G5B91_02425	366
CDS	with_protein	GCA_011044415.1	Primary Assembly	chromosome		CP049140.1	489568	489933	+	QIE85185.1			response regulator			G5B91_02425	366	121
gene	protein_coding	GCA_011044415.1	Primary Assembly	chromosome		CP049140.1	489988	490524	+							G5B91_02430	537
CDS	with_protein	GCA_011044415.1	Primary Assembly	chromosome		CP049140.1	489988	490524	+	QIE85186.1			chemotaxis protein CheW			G5B91_02430	537	178
gene	protein_coding	GCA_011044415.1	Primary Assembly	chromosome		CP049140.1	490608	492656	+							G5B91_02435	2049
CDS	with_protein	GCA_011044415.1	Primary Assembly	chromosome		CP049140.1	490608	492656	+	QIE85187.1			chemotaxis protein			G5B91_02435	2049	682
gene	protein_coding	GCA_011044415.1	Primary Assembly	chromosome		CP049140.1	492719	493582	+							G5B91_02440	864
CDS	with_protein	GCA_011044415.1	Primary Assembly	chromosome		CP049140.1	492719	493582	+	QIE90768.1			protein-glutamate O-methyltransferase CheR			G5B91_02440	864	287
gene	protein_coding	GCA_011044415.1	Primary Assembly	chromosome		CP049140.1	493607	502036	+							G5B91_02445	8430
CDS	with_protein	GCA_011044415.1	Primary Assembly	chromosome		CP049140.1	493607	502036	+	QIE85188.1			response regulator			G5B91_02445	8430	2809
gene	protein_coding	GCA_011044415.1	Primary Assembly	chromosome		CP049140.1	502029	503063	+							G5B91_02450	1035
CDS	with_protein	GCA_011044415.1	Primary Assembly	chromosome		CP049140.1	502029	503063	+	QIE85189.1			chemotaxis protein CheB			G5B91_02450	1035	344
gene	protein_coding	GCA_011044415.1	Primary Assembly	chromosome		CP049140.1	503075	503560	+							G5B91_02455	486
CDS	with_protein	GCA_011044415.1	Primary Assembly	chromosome		CP049140.1	503075	503560	+	QIE85190.1			chemotaxis protein CheW			G5B91_02455	486	161
gene	protein_coding	GCA_011044415.1	Primary Assembly	chromosome		CP049140.1	503568	504368	+							G5B91_02460	801
CDS	with_protein	GCA_011044415.1	Primary Assembly	chromosome		CP049140.1	503568	504368	+	QIE85191.1			AraC family transcriptional regulator			G5B91_02460	801	266
gene	protein_coding	GCA_011044415.1	Primary Assembly	chromosome		CP049140.1	504443	505054	+							G5B91_02465	612
CDS	with_protein	GCA_011044415.1	Primary Assembly	chromosome		CP049140.1	504443	505054	+	QIE85192.1			LysE family transporter			G5B91_02465	612	203
gene	protein_coding	GCA_011044415.1	Primary Assembly	chromosome		CP049140.1	505216	505935	-							G5B91_02470	720
CDS	with_protein	GCA_011044415.1	Primary Assembly	chromosome		CP049140.1	505216	505935	-	QIE85193.1			16S rRNA (uracil(1498)-N(3))-methyltransferase			G5B91_02470	720	239
gene	protein_coding	GCA_011044415.1	Primary Assembly	chromosome		CP049140.1	506003	507406	-							G5B91_02475	1404
CDS	with_protein	GCA_011044415.1	Primary Assembly	chromosome		CP049140.1	506003	507406	-	QIE85194.1			adenosylmethionine--8-amino-7-oxononanoate transaminase			G5B91_02475	1404	467
gene	protein_coding	GCA_011044415.1	Primary Assembly	chromosome		CP049140.1	507598	509085	+							G5B91_02480	1488
CDS	with_protein	GCA_011044415.1	Primary Assembly	chromosome		CP049140.1	507598	509085	+	QIE85195.1			flavin monoamine oxidase family protein			G5B91_02480	1488	495
gene	protein_coding	GCA_011044415.1	Primary Assembly	chromosome		CP049140.1	509262	509816	+							G5B91_02485	555
CDS	with_protein	GCA_011044415.1	Primary Assembly	chromosome		CP049140.1	509262	509816	+	QIE85196.1			cytochrome b			G5B91_02485	555	184
gene	protein_coding	GCA_011044415.1	Primary Assembly	chromosome		CP049140.1	509845	510420	+							G5B91_02490	576
CDS	with_protein	GCA_011044415.1	Primary Assembly	chromosome		CP049140.1	509845	510420	+	QIE85197.1			YceI family protein			G5B91_02490	576	191
gene	protein_coding	GCA_011044415.1	Primary Assembly	chromosome		CP049140.1	510472	510897	-							G5B91_02495	426
CDS	with_protein	GCA_011044415.1	Primary Assembly	chromosome		CP049140.1	510472	510897	-	QIE90769.1			MarR family transcriptional regulator			G5B91_02495	426	141
gene	protein_coding	GCA_011044415.1	Primary Assembly	chromosome		CP049140.1	511168	512325	+					mexA		G5B91_02500	1158
CDS	with_protein	GCA_011044415.1	Primary Assembly	chromosome		CP049140.1	511168	512325	+	QIE85198.1			multidrug efflux RND transporter periplasmic adaptor subunit MexA	mexA		G5B91_02500	1158	385
gene	protein_coding	GCA_011044415.1	Primary Assembly	chromosome		CP049140.1	512341	515484	+							G5B91_02505	3144
CDS	with_protein	GCA_011044415.1	Primary Assembly	chromosome		CP049140.1	512341	515484	+	QIE85199.1			efflux RND transporter permease subunit			G5B91_02505	3144	1047
gene	protein_coding	GCA_011044415.1	Primary Assembly	chromosome		CP049140.1	515486	516955	+					adeC		G5B91_02510	1470
CDS	with_protein	GCA_011044415.1	Primary Assembly	chromosome		CP049140.1	515486	516955	+	QIE85200.1			AdeC/AdeK/OprM family multidrug efflux complex outer membrane factor	adeC		G5B91_02510	1470	489
gene	protein_coding	GCA_011044415.1	Primary Assembly	chromosome		CP049140.1	517114	517542	-							G5B91_02515	429
CDS	with_protein	GCA_011044415.1	Primary Assembly	chromosome		CP049140.1	517114	517542	-	QIE85201.1			hypothetical protein			G5B91_02515	429	142
gene	protein_coding	GCA_011044415.1	Primary Assembly	chromosome		CP049140.1	517637	519583	-							G5B91_02520	1947
CDS	with_protein	GCA_011044415.1	Primary Assembly	chromosome		CP049140.1	517637	519583	-	QIE85202.1			HAMP domain-containing protein			G5B91_02520	1947	648
gene	protein_coding	GCA_011044415.1	Primary Assembly	chromosome		CP049140.1	520048	521961	-							G5B91_02525	1914
CDS	with_protein	GCA_011044415.1	Primary Assembly	chromosome		CP049140.1	520048	521961	-	QIE85203.1			HAMP domain-containing protein			G5B91_02525	1914	637
gene	protein_coding	GCA_011044415.1	Primary Assembly	chromosome		CP049140.1	522148	522855	-							G5B91_02530	708
CDS	with_protein	GCA_011044415.1	Primary Assembly	chromosome		CP049140.1	522148	522855	-	QIE85204.1			16S rRNA (uracil(1498)-N(3))-methyltransferase			G5B91_02530	708	235
gene	protein_coding	GCA_011044415.1	Primary Assembly	chromosome		CP049140.1	522852	523649	-					tatC		G5B91_02535	798
CDS	with_protein	GCA_011044415.1	Primary Assembly	chromosome		CP049140.1	522852	523649	-	QIE85205.1			twin-arginine translocase subunit TatC	tatC		G5B91_02535	798	265
gene	protein_coding	GCA_011044415.1	Primary Assembly	chromosome		CP049140.1	523646	524158	-					tatB		G5B91_02540	513
CDS	with_protein	GCA_011044415.1	Primary Assembly	chromosome		CP049140.1	523646	524158	-	QIE85206.1			Sec-independent protein translocase subunit TatB	tatB		G5B91_02540	513	170
gene	protein_coding	GCA_011044415.1	Primary Assembly	chromosome		CP049140.1	524162	524410	-							G5B91_02545	249
CDS	with_protein	GCA_011044415.1	Primary Assembly	chromosome		CP049140.1	524162	524410	-	QIE85207.1			twin-arginine translocase TatA/TatE family subunit			G5B91_02545	249	82
gene	protein_coding	GCA_011044415.1	Primary Assembly	chromosome		CP049140.1	524435	524773	-							G5B91_02550	339
CDS	with_protein	GCA_011044415.1	Primary Assembly	chromosome		CP049140.1	524435	524773	-	QIE85208.1			phosphoribosyl-ATP diphosphatase			G5B91_02550	339	112
gene	protein_coding	GCA_011044415.1	Primary Assembly	chromosome		CP049140.1	524763	525176	-					hisI		G5B91_02555	414
CDS	with_protein	GCA_011044415.1	Primary Assembly	chromosome		CP049140.1	524763	525176	-	QIE85209.1			phosphoribosyl-AMP cyclohydrolase	hisI		G5B91_02555	414	137
gene	protein_coding	GCA_011044415.1	Primary Assembly	chromosome		CP049140.1	525260	526870	-					ubiB		G5B91_02560	1611
CDS	with_protein	GCA_011044415.1	Primary Assembly	chromosome		CP049140.1	525260	526870	-	QIE85210.1			ubiquinone biosynthesis regulatory protein kinase UbiB	ubiB		G5B91_02560	1611	536
gene	protein_coding	GCA_011044415.1	Primary Assembly	chromosome		CP049140.1	526867	527490	-							G5B91_02565	624
CDS	with_protein	GCA_011044415.1	Primary Assembly	chromosome		CP049140.1	526867	527490	-	QIE85211.1			SCP2 domain-containing protein			G5B91_02565	624	207
gene	protein_coding	GCA_011044415.1	Primary Assembly	chromosome		CP049140.1	527490	528272	-					ubiE		G5B91_02570	783
CDS	with_protein	GCA_011044415.1	Primary Assembly	chromosome		CP049140.1	527490	528272	-	QIE85212.1			bifunctional demethylmenaquinone methyltransferase/2-methoxy-6-polyprenyl-1,4-benzoquinol methylase UbiE	ubiE		G5B91_02570	783	260
gene	protein_coding	GCA_011044415.1	Primary Assembly	chromosome		CP049140.1	528423	528698	+							G5B91_02575	276
CDS	with_protein	GCA_011044415.1	Primary Assembly	chromosome		CP049140.1	528423	528698	+	QIE85213.1			polyhydroxyalkanoic acid system protein			G5B91_02575	276	91
gene	protein_coding	GCA_011044415.1	Primary Assembly	chromosome		CP049140.1	528868	529278	+							G5B91_02580	411
CDS	with_protein	GCA_011044415.1	Primary Assembly	chromosome		CP049140.1	528868	529278	+	QIE85214.1			phasin family protein			G5B91_02580	411	136
gene	protein_coding	GCA_011044415.1	Primary Assembly	chromosome		CP049140.1	529289	530227	+							G5B91_02585	939
CDS	with_protein	GCA_011044415.1	Primary Assembly	chromosome		CP049140.1	529289	530227	+	QIE85215.1			phasin family protein			G5B91_02585	939	312
gene	protein_coding	GCA_011044415.1	Primary Assembly	chromosome		CP049140.1	530306	530920	-							G5B91_02590	615
CDS	with_protein	GCA_011044415.1	Primary Assembly	chromosome		CP049140.1	530306	530920	-	QIE85216.1			TetR/AcrR family transcriptional regulator			G5B91_02590	615	204
gene	protein_coding	GCA_011044415.1	Primary Assembly	chromosome		CP049140.1	531100	532782	-					phaC		G5B91_02595	1683
CDS	with_protein	GCA_011044415.1	Primary Assembly	chromosome		CP049140.1	531100	532782	-	QIE85217.1			class II poly(R)-hydroxyalkanoic acid synthase	phaC		G5B91_02595	1683	560
gene	protein_coding	GCA_011044415.1	Primary Assembly	chromosome		CP049140.1	533114	533989	-					phaZ		G5B91_02600	876
CDS	with_protein	GCA_011044415.1	Primary Assembly	chromosome		CP049140.1	533114	533989	-	QIE90770.1			poly(3-hydroxyalkanoate) depolymerase	phaZ		G5B91_02600	876	291
gene	protein_coding	GCA_011044415.1	Primary Assembly	chromosome		CP049140.1	534115	535794	-					phaC		G5B91_02605	1680
CDS	with_protein	GCA_011044415.1	Primary Assembly	chromosome		CP049140.1	534115	535794	-	QIE85218.1			class II poly(R)-hydroxyalkanoic acid synthase	phaC		G5B91_02605	1680	559
gene	protein_coding	GCA_011044415.1	Primary Assembly	chromosome		CP049140.1	536309	536680	-							G5B91_02610	372
CDS	with_protein	GCA_011044415.1	Primary Assembly	chromosome		CP049140.1	536309	536680	-	QIE85219.1			DUF971 domain-containing protein			G5B91_02610	372	123
gene	protein_coding	GCA_011044415.1	Primary Assembly	chromosome		CP049140.1	536774	538114	-					hslU		G5B91_02615	1341
CDS	with_protein	GCA_011044415.1	Primary Assembly	chromosome		CP049140.1	536774	538114	-	QIE85220.1			ATP-dependent protease ATPase subunit HslU	hslU		G5B91_02615	1341	446
gene	protein_coding	GCA_011044415.1	Primary Assembly	chromosome		CP049140.1	538143	538679	-					hslV		G5B91_02620	537
CDS	with_protein	GCA_011044415.1	Primary Assembly	chromosome		CP049140.1	538143	538679	-	QIE85221.1			ATP-dependent protease subunit HslV	hslV		G5B91_02620	537	178
gene	protein_coding	GCA_011044415.1	Primary Assembly	chromosome		CP049140.1	538814	539626	-							G5B91_02625	813
CDS	with_protein	GCA_011044415.1	Primary Assembly	chromosome		CP049140.1	538814	539626	-	QIE85222.1			SPOR domain-containing protein			G5B91_02625	813	270
gene	protein_coding	GCA_011044415.1	Primary Assembly	chromosome		CP049140.1	539633	541372	-					argS		G5B91_02630	1740
CDS	with_protein	GCA_011044415.1	Primary Assembly	chromosome		CP049140.1	539633	541372	-	QIE85223.1			arginine--tRNA ligase	argS		G5B91_02630	1740	579
gene	protein_coding	GCA_011044415.1	Primary Assembly	chromosome		CP049140.1	541578	543839	-							G5B91_02635	2262
CDS	with_protein	GCA_011044415.1	Primary Assembly	chromosome		CP049140.1	541578	543839	-	QIE85224.1			primosomal protein N'			G5B91_02635	2262	753
gene	protein_coding	GCA_011044415.1	Primary Assembly	chromosome		CP049140.1	544015	544230	+					rpmE		G5B91_02640	216
CDS	with_protein	GCA_011044415.1	Primary Assembly	chromosome		CP049140.1	544015	544230	+	QIE85225.1			50S ribosomal protein L31	rpmE		G5B91_02640	216	71
gene	protein_coding	GCA_011044415.1	Primary Assembly	chromosome		CP049140.1	544255	545058	+							G5B91_02645	804
CDS	with_protein	GCA_011044415.1	Primary Assembly	chromosome		CP049140.1	544255	545058	+	QIE85226.1			thermonuclease family protein			G5B91_02645	804	267
gene	protein_coding	GCA_011044415.1	Primary Assembly	chromosome		CP049140.1	545061	546506	+							G5B91_02650	1446
CDS	with_protein	GCA_011044415.1	Primary Assembly	chromosome		CP049140.1	545061	546506	+	QIE90771.1			M48 family metalloprotease			G5B91_02650	1446	481
gene	protein_coding	GCA_011044415.1	Primary Assembly	chromosome		CP049140.1	546610	547878	+							G5B91_02655	1269
CDS	with_protein	GCA_011044415.1	Primary Assembly	chromosome		CP049140.1	546610	547878	+	QIE85227.1			malate dehydrogenase			G5B91_02655	1269	422
gene	protein_coding	GCA_011044415.1	Primary Assembly	chromosome		CP049140.1	548134	548832	+							G5B91_02660	699
CDS	with_protein	GCA_011044415.1	Primary Assembly	chromosome		CP049140.1	548134	548832	+	QIE90772.1			phosphatase PAP2 family protein			G5B91_02660	699	232
gene	protein_coding	GCA_011044415.1	Primary Assembly	chromosome		CP049140.1	548897	549631	+							G5B91_02665	735
CDS	with_protein	GCA_011044415.1	Primary Assembly	chromosome		CP049140.1	548897	549631	+	QIE85228.1			amino acid ABC transporter substrate-binding protein			G5B91_02665	735	244
gene	protein_coding	GCA_011044415.1	Primary Assembly	chromosome		CP049140.1	549751	551946	-					yccS		G5B91_02670	2196
CDS	with_protein	GCA_011044415.1	Primary Assembly	chromosome		CP049140.1	549751	551946	-	QIE85229.1			TIGR01666 family membrane protein	yccS		G5B91_02670	2196	731
gene	protein_coding	GCA_011044415.1	Primary Assembly	chromosome		CP049140.1	552150	553526	-					dbpA		G5B91_02675	1377
CDS	with_protein	GCA_011044415.1	Primary Assembly	chromosome		CP049140.1	552150	553526	-	QIE85230.1			ATP-dependent RNA helicase DbpA	dbpA		G5B91_02675	1377	458
gene	protein_coding	GCA_011044415.1	Primary Assembly	chromosome		CP049140.1	553847	554056	+							G5B91_02680	210
CDS	with_protein	GCA_011044415.1	Primary Assembly	chromosome		CP049140.1	553847	554056	+	QIE85231.1			cold-shock protein			G5B91_02680	210	69
gene	protein_coding	GCA_011044415.1	Primary Assembly	chromosome		CP049140.1	554169	554678	+							G5B91_02685	510
CDS	with_protein	GCA_011044415.1	Primary Assembly	chromosome		CP049140.1	554169	554678	+	QIE85232.1			ATP-dependent zinc protease			G5B91_02685	510	169
gene	protein_coding	GCA_011044415.1	Primary Assembly	chromosome		CP049140.1	554679	556115	-							G5B91_02690	1437
CDS	with_protein	GCA_011044415.1	Primary Assembly	chromosome		CP049140.1	554679	556115	-	QIE85233.1			DHA2 family efflux MFS transporter permease subunit			G5B91_02690	1437	478
gene	protein_coding	GCA_011044415.1	Primary Assembly	chromosome		CP049140.1	556410	556952	+							G5B91_02695	543
CDS	with_protein	GCA_011044415.1	Primary Assembly	chromosome		CP049140.1	556410	556952	+	QIE85234.1			DUF2780 domain-containing protein			G5B91_02695	543	180
gene	protein_coding	GCA_011044415.1	Primary Assembly	chromosome		CP049140.1	557050	557604	+							G5B91_02700	555
CDS	with_protein	GCA_011044415.1	Primary Assembly	chromosome		CP049140.1	557050	557604	+	QIE85235.1			DUF2780 domain-containing protein			G5B91_02700	555	184
gene	protein_coding	GCA_011044415.1	Primary Assembly	chromosome		CP049140.1	557611	558495	-							G5B91_02705	885
CDS	with_protein	GCA_011044415.1	Primary Assembly	chromosome		CP049140.1	557611	558495	-	QIE85236.1			acyltransferase			G5B91_02705	885	294
gene	protein_coding	GCA_011044415.1	Primary Assembly	chromosome		CP049140.1	558620	559873	+							G5B91_02710	1254
CDS	with_protein	GCA_011044415.1	Primary Assembly	chromosome		CP049140.1	558620	559873	+	QIE85237.1			HD-GYP domain-containing protein			G5B91_02710	1254	417
gene	protein_coding	GCA_011044415.1	Primary Assembly	chromosome		CP049140.1	559948	560469	+							G5B91_02715	522
CDS	with_protein	GCA_011044415.1	Primary Assembly	chromosome		CP049140.1	559948	560469	+	QIE85238.1			ATP-dependent zinc protease			G5B91_02715	522	173
gene	protein_coding	GCA_011044415.1	Primary Assembly	chromosome		CP049140.1	560535	561224	+					creB		G5B91_02720	690
CDS	with_protein	GCA_011044415.1	Primary Assembly	chromosome		CP049140.1	560535	561224	+	QIE85239.1			two-component system response regulator CreB	creB		G5B91_02720	690	229
gene	protein_coding	GCA_011044415.1	Primary Assembly	chromosome		CP049140.1	561224	562642	+					creC		G5B91_02725	1419
CDS	with_protein	GCA_011044415.1	Primary Assembly	chromosome		CP049140.1	561224	562642	+	QIE85240.1			two-component system sensor histidine kinase CreC	creC		G5B91_02725	1419	472
gene	protein_coding	GCA_011044415.1	Primary Assembly	chromosome		CP049140.1	562831	564273	+					creD		G5B91_02730	1443
CDS	with_protein	GCA_011044415.1	Primary Assembly	chromosome		CP049140.1	562831	564273	+	QIE85241.1			cell envelope integrity protein CreD	creD		G5B91_02730	1443	480
gene	protein_coding	GCA_011044415.1	Primary Assembly	chromosome		CP049140.1	564285	564593	+							G5B91_02735	309
CDS	with_protein	GCA_011044415.1	Primary Assembly	chromosome		CP049140.1	564285	564593	+	QIE85242.1			hypothetical protein			G5B91_02735	309	102
gene	protein_coding	GCA_011044415.1	Primary Assembly	chromosome		CP049140.1	564590	564862	+							G5B91_02740	273
CDS	with_protein	GCA_011044415.1	Primary Assembly	chromosome		CP049140.1	564590	564862	+	QIE85243.1			ABC transporter substrate-binding protein			G5B91_02740	273	90
gene	protein_coding	GCA_011044415.1	Primary Assembly	chromosome		CP049140.1	564895	565518	-							G5B91_02745	624
CDS	with_protein	GCA_011044415.1	Primary Assembly	chromosome		CP049140.1	564895	565518	-	QIE85244.1			glutathione S-transferase			G5B91_02745	624	207
gene	protein_coding	GCA_011044415.1	Primary Assembly	chromosome		CP049140.1	565538	566488	-							G5B91_02750	951
CDS	with_protein	GCA_011044415.1	Primary Assembly	chromosome		CP049140.1	565538	566488	-	QIE85245.1			lyase			G5B91_02750	951	316
gene	protein_coding	GCA_011044415.1	Primary Assembly	chromosome		CP049140.1	566569	567426	+							G5B91_02755	858
CDS	with_protein	GCA_011044415.1	Primary Assembly	chromosome		CP049140.1	566569	567426	+	QIE85246.1			protein phosphatase 2C domain-containing protein			G5B91_02755	858	285
gene	protein_coding	GCA_011044415.1	Primary Assembly	chromosome		CP049140.1	567611	570019	-							G5B91_02760	2409
CDS	with_protein	GCA_011044415.1	Primary Assembly	chromosome		CP049140.1	567611	570019	-	QIE85247.1			TonB-dependent siderophore receptor			G5B91_02760	2409	802
gene	protein_coding	GCA_011044415.1	Primary Assembly	chromosome		CP049140.1	570226	571188	-							G5B91_02765	963
CDS	with_protein	GCA_011044415.1	Primary Assembly	chromosome		CP049140.1	570226	571188	-	QIE85248.1			FecR family protein			G5B91_02765	963	320
gene	protein_coding	GCA_011044415.1	Primary Assembly	chromosome		CP049140.1	571185	571703	-							G5B91_02770	519
CDS	with_protein	GCA_011044415.1	Primary Assembly	chromosome		CP049140.1	571185	571703	-	QIE85249.1			RNA polymerase sigma factor			G5B91_02770	519	172
gene	protein_coding	GCA_011044415.1	Primary Assembly	chromosome		CP049140.1	571867	572619	+							G5B91_02775	753
CDS	with_protein	GCA_011044415.1	Primary Assembly	chromosome		CP049140.1	571867	572619	+	QIE85250.1			glutathione S-transferase family protein			G5B91_02775	753	250
gene	protein_coding	GCA_011044415.1	Primary Assembly	chromosome		CP049140.1	572620	573495	-							G5B91_02780	876
CDS	with_protein	GCA_011044415.1	Primary Assembly	chromosome		CP049140.1	572620	573495	-	QIE85251.1			LysR family transcriptional regulator			G5B91_02780	876	291
gene	protein_coding	GCA_011044415.1	Primary Assembly	chromosome		CP049140.1	573593	574390	+					pcaD		G5B91_02785	798
CDS	with_protein	GCA_011044415.1	Primary Assembly	chromosome		CP049140.1	573593	574390	+	QIE85252.1			3-oxoadipate enol-lactonase	pcaD		G5B91_02785	798	265
gene	protein_coding	GCA_011044415.1	Primary Assembly	chromosome		CP049140.1	574437	575966	-							G5B91_02790	1530
CDS	with_protein	GCA_011044415.1	Primary Assembly	chromosome		CP049140.1	574437	575966	-	QIE85253.1			NCS1 family nucleobase:cation symporter-1			G5B91_02790	1530	509
gene	protein_coding	GCA_011044415.1	Primary Assembly	chromosome		CP049140.1	576411	578588	-							G5B91_02795	2178
CDS	with_protein	GCA_011044415.1	Primary Assembly	chromosome		CP049140.1	576411	578588	-	QIE85254.1			malate synthase G			G5B91_02795	2178	725
gene	protein_coding	GCA_011044415.1	Primary Assembly	chromosome		CP049140.1	578883	579332	+							G5B91_02800	450
CDS	with_protein	GCA_011044415.1	Primary Assembly	chromosome		CP049140.1	578883	579332	+	QIE85255.1			GNAT family N-acetyltransferase			G5B91_02800	450	149
gene	protein_coding	GCA_011044415.1	Primary Assembly	chromosome		CP049140.1	579352	579870	+							G5B91_02805	519
CDS	with_protein	GCA_011044415.1	Primary Assembly	chromosome		CP049140.1	579352	579870	+	QIE85256.1			glycine cleavage system protein R			G5B91_02805	519	172
gene	protein_coding	GCA_011044415.1	Primary Assembly	chromosome		CP049140.1	580518	581405	-					rarD		G5B91_02810	888
CDS	with_protein	GCA_011044415.1	Primary Assembly	chromosome		CP049140.1	580518	581405	-	QIE85257.1			EamA family transporter RarD	rarD		G5B91_02810	888	295
gene	protein_coding	GCA_011044415.1	Primary Assembly	chromosome		CP049140.1	581642	582616	-							G5B91_02815	975
CDS	with_protein	GCA_011044415.1	Primary Assembly	chromosome		CP049140.1	581642	582616	-	QIE85258.1			serine/threonine protein kinase			G5B91_02815	975	324
gene	protein_coding	GCA_011044415.1	Primary Assembly	chromosome		CP049140.1	582685	583056	-							G5B91_02820	372
CDS	with_protein	GCA_011044415.1	Primary Assembly	chromosome		CP049140.1	582685	583056	-	QIE85259.1			ABC transporter substrate-binding protein			G5B91_02820	372	123
gene	protein_coding	GCA_011044415.1	Primary Assembly	chromosome		CP049140.1	583177	583941	-							G5B91_02825	765
CDS	with_protein	GCA_011044415.1	Primary Assembly	chromosome		CP049140.1	583177	583941	-	QIE85260.1			LysR family transcriptional regulator			G5B91_02825	765	254
gene	protein_coding	GCA_011044415.1	Primary Assembly	chromosome		CP049140.1	584035	584757	-							G5B91_02830	723
CDS	with_protein	GCA_011044415.1	Primary Assembly	chromosome		CP049140.1	584035	584757	-	QIE85261.1			ComF family protein			G5B91_02830	723	240
gene	protein_coding	GCA_011044415.1	Primary Assembly	chromosome		CP049140.1	584782	585075	-							G5B91_02835	294
CDS	with_protein	GCA_011044415.1	Primary Assembly	chromosome		CP049140.1	584782	585075	-	QIE85262.1			hypothetical protein			G5B91_02835	294	97
gene	protein_coding	GCA_011044415.1	Primary Assembly	chromosome		CP049140.1	585319	586377	+					bioB		G5B91_02840	1059
CDS	with_protein	GCA_011044415.1	Primary Assembly	chromosome		CP049140.1	585319	586377	+	QIE85263.1			biotin synthase BioB	bioB		G5B91_02840	1059	352
gene	protein_coding	GCA_011044415.1	Primary Assembly	chromosome		CP049140.1	586462	587667	+					bioF		G5B91_02845	1206
CDS	with_protein	GCA_011044415.1	Primary Assembly	chromosome		CP049140.1	586462	587667	+	QIE85264.1			8-amino-7-oxononanoate synthase	bioF		G5B91_02845	1206	401
gene	protein_coding	GCA_011044415.1	Primary Assembly	chromosome		CP049140.1	587660	588385	+							G5B91_02850	726
CDS	with_protein	GCA_011044415.1	Primary Assembly	chromosome		CP049140.1	587660	588385	+	QIE90773.1			alpha/beta fold hydrolase			G5B91_02850	726	241
gene	protein_coding	GCA_011044415.1	Primary Assembly	chromosome		CP049140.1	588378	589184	+					bioC		G5B91_02855	807
CDS	with_protein	GCA_011044415.1	Primary Assembly	chromosome		CP049140.1	588378	589184	+	QIE85265.1			malonyl-ACP O-methyltransferase BioC	bioC		G5B91_02855	807	268
gene	protein_coding	GCA_011044415.1	Primary Assembly	chromosome		CP049140.1	589297	589980	+					bioD		G5B91_02860	684
CDS	with_protein	GCA_011044415.1	Primary Assembly	chromosome		CP049140.1	589297	589980	+	QIE85266.1			dethiobiotin synthase	bioD		G5B91_02860	684	227
gene	protein_coding	GCA_011044415.1	Primary Assembly	chromosome		CP049140.1	590054	590284	+							G5B91_02865	231
CDS	with_protein	GCA_011044415.1	Primary Assembly	chromosome		CP049140.1	590054	590284	+	QIE85267.1			hypothetical protein			G5B91_02865	231	76
gene	protein_coding	GCA_011044415.1	Primary Assembly	chromosome		CP049140.1	590595	592400	+							G5B91_02870	1806
CDS	with_protein	GCA_011044415.1	Primary Assembly	chromosome		CP049140.1	590595	592400	+	QIE85268.1			acyl-CoA dehydrogenase			G5B91_02870	1806	601
gene	protein_coding	GCA_011044415.1	Primary Assembly	chromosome		CP049140.1	592566	593846	+							G5B91_02875	1281
CDS	with_protein	GCA_011044415.1	Primary Assembly	chromosome		CP049140.1	592566	593846	+	QIE85269.1			GGDEF domain-containing protein			G5B91_02875	1281	426
gene	protein_coding	GCA_011044415.1	Primary Assembly	chromosome		CP049140.1	593965	595761	+							G5B91_02880	1797
CDS	with_protein	GCA_011044415.1	Primary Assembly	chromosome		CP049140.1	593965	595761	+	QIE85270.1			acyl-CoA dehydrogenase			G5B91_02880	1797	598
gene	protein_coding	GCA_011044415.1	Primary Assembly	chromosome		CP049140.1	596069	597847	+							G5B91_02885	1779
CDS	with_protein	GCA_011044415.1	Primary Assembly	chromosome		CP049140.1	596069	597847	+	QIE85271.1			acyl-CoA dehydrogenase			G5B91_02885	1779	592
gene	protein_coding	GCA_011044415.1	Primary Assembly	chromosome		CP049140.1	598277	599155	-							G5B91_02890	879
CDS	with_protein	GCA_011044415.1	Primary Assembly	chromosome		CP049140.1	598277	599155	-	QIE85272.1			LysR family transcriptional regulator			G5B91_02890	879	292
gene	protein_coding	GCA_011044415.1	Primary Assembly	chromosome		CP049140.1	599256	599963	+							G5B91_02895	708
CDS	with_protein	GCA_011044415.1	Primary Assembly	chromosome		CP049140.1	599256	599963	+	QIE85273.1			MOSC domain-containing protein			G5B91_02895	708	235
gene	protein_coding	GCA_011044415.1	Primary Assembly	chromosome		CP049140.1	600169	602142	+							G5B91_02900	1974
CDS	with_protein	GCA_011044415.1	Primary Assembly	chromosome		CP049140.1	600169	602142	+	QIE85274.1			PhoX family phosphatase			G5B91_02900	1974	657
gene	protein_coding	GCA_011044415.1	Primary Assembly	chromosome		CP049140.1	602207	602908	-					fnr		G5B91_02905	702
CDS	with_protein	GCA_011044415.1	Primary Assembly	chromosome		CP049140.1	602207	602908	-	QIE85275.1			fumarate/nitrate reduction transcriptional regulator Fnr	fnr		G5B91_02905	702	233
gene	protein_coding	GCA_011044415.1	Primary Assembly	chromosome		CP049140.1	603196	603954	+							G5B91_02910	759
CDS	with_protein	GCA_011044415.1	Primary Assembly	chromosome		CP049140.1	603196	603954	+	QIE85276.1			hypothetical protein			G5B91_02910	759	252
gene	protein_coding	GCA_011044415.1	Primary Assembly	chromosome		CP049140.1	604062	605351	+							G5B91_02915	1290
CDS	with_protein	GCA_011044415.1	Primary Assembly	chromosome		CP049140.1	604062	605351	+	QIE85277.1			FAD-binding oxidoreductase			G5B91_02915	1290	429
gene	protein_coding	GCA_011044415.1	Primary Assembly	chromosome		CP049140.1	605365	605916	+							G5B91_02920	552
CDS	with_protein	GCA_011044415.1	Primary Assembly	chromosome		CP049140.1	605365	605916	+	QIE85278.1			helix-turn-helix domain-containing protein			G5B91_02920	552	183
gene	protein_coding	GCA_011044415.1	Primary Assembly	chromosome		CP049140.1	605993	607342	+							G5B91_02925	1350
CDS	with_protein	GCA_011044415.1	Primary Assembly	chromosome		CP049140.1	605993	607342	+	QIE85279.1			glutamine synthetase			G5B91_02925	1350	449
gene	protein_coding	GCA_011044415.1	Primary Assembly	chromosome		CP049140.1	607680	607838	+							G5B91_02930	159
CDS	with_protein	GCA_011044415.1	Primary Assembly	chromosome		CP049140.1	607680	607838	+	QIE85280.1			YqaE/Pmp3 family membrane protein			G5B91_02930	159	52
gene	protein_coding	GCA_011044415.1	Primary Assembly	chromosome		CP049140.1	607835	609403	-							G5B91_02935	1569
CDS	with_protein	GCA_011044415.1	Primary Assembly	chromosome		CP049140.1	607835	609403	-	QIE85281.1			methyl-accepting chemotaxis protein			G5B91_02935	1569	522
gene	protein_coding	GCA_011044415.1	Primary Assembly	chromosome		CP049140.1	609400	611580	-							G5B91_02940	2181
CDS	with_protein	GCA_011044415.1	Primary Assembly	chromosome		CP049140.1	609400	611580	-	QIE85282.1			EAL domain-containing protein			G5B91_02940	2181	726
gene	protein_coding	GCA_011044415.1	Primary Assembly	chromosome		CP049140.1	611746	612069	-							G5B91_02945	324
CDS	with_protein	GCA_011044415.1	Primary Assembly	chromosome		CP049140.1	611746	612069	-	QIE85283.1			hypothetical protein			G5B91_02945	324	107
gene	tRNA	GCA_011044415.1	Primary Assembly	chromosome		CP049140.1	612262	612338	-							G5B91_02950	77
tRNA		GCA_011044415.1	Primary Assembly	chromosome		CP049140.1	612262	612338	-				tRNA-Ile			G5B91_02950	77		anticodon=CAT
gene	protein_coding	GCA_011044415.1	Primary Assembly	chromosome		CP049140.1	612355	616089	-							G5B91_02955	3735
CDS	with_protein	GCA_011044415.1	Primary Assembly	chromosome		CP049140.1	612355	616089	-	QIE85284.1			EAL domain-containing protein			G5B91_02955	3735	1244
gene	protein_coding	GCA_011044415.1	Primary Assembly	chromosome		CP049140.1	616195	618048	-					rpoD		G5B91_02960	1854
CDS	with_protein	GCA_011044415.1	Primary Assembly	chromosome		CP049140.1	616195	618048	-	QIE85285.1			RNA polymerase sigma factor RpoD	rpoD		G5B91_02960	1854	617
gene	protein_coding	GCA_011044415.1	Primary Assembly	chromosome		CP049140.1	618127	620148	-							G5B91_02965	2022
CDS	with_protein	GCA_011044415.1	Primary Assembly	chromosome		CP049140.1	618127	620148	-	QIE85286.1			DNA primase			G5B91_02965	2022	673
gene	protein_coding	GCA_011044415.1	Primary Assembly	chromosome		CP049140.1	620349	620564	-					rpsU		G5B91_02970	216
CDS	with_protein	GCA_011044415.1	Primary Assembly	chromosome		CP049140.1	620349	620564	-	QIE85287.1			30S ribosomal protein S21	rpsU		G5B91_02970	216	71
gene	protein_coding	GCA_011044415.1	Primary Assembly	chromosome		CP049140.1	620765	621790	+					tsaD		G5B91_02975	1026
CDS	with_protein	GCA_011044415.1	Primary Assembly	chromosome		CP049140.1	620765	621790	+	QIE85288.1			tRNA (adenosine(37)-N6)-threonylcarbamoyltransferase complex transferase subunit TsaD	tsaD		G5B91_02975	1026	341
gene	protein_coding	GCA_011044415.1	Primary Assembly	chromosome		CP049140.1	621885	622454	-					plsY		G5B91_02980	570
CDS	with_protein	GCA_011044415.1	Primary Assembly	chromosome		CP049140.1	621885	622454	-	QIE85289.1			glycerol-3-phosphate 1-O-acyltransferase PlsY	plsY		G5B91_02980	570	189
gene	protein_coding	GCA_011044415.1	Primary Assembly	chromosome		CP049140.1	622535	622888	+					folB		G5B91_02985	354
CDS	with_protein	GCA_011044415.1	Primary Assembly	chromosome		CP049140.1	622535	622888	+	QIE85290.1			dihydroneopterin aldolase	folB		G5B91_02985	354	117
gene	protein_coding	GCA_011044415.1	Primary Assembly	chromosome		CP049140.1	622879	623415	+					folK		G5B91_02990	537
CDS	with_protein	GCA_011044415.1	Primary Assembly	chromosome		CP049140.1	622879	623415	+	QIE85291.1			2-amino-4-hydroxy-6-hydroxymethyldihydropteridine diphosphokinase	folK		G5B91_02990	537	178
gene	protein_coding	GCA_011044415.1	Primary Assembly	chromosome		CP049140.1	623530	624759	-							G5B91_02995	1230
CDS	with_protein	GCA_011044415.1	Primary Assembly	chromosome		CP049140.1	623530	624759	-	QIE85292.1			multifunctional CCA addition/repair protein			G5B91_02995	1230	409
gene	protein_coding	GCA_011044415.1	Primary Assembly	chromosome		CP049140.1	624927	625436	-							G5B91_03000	510
CDS	with_protein	GCA_011044415.1	Primary Assembly	chromosome		CP049140.1	624927	625436	-	QIE90774.1			DUF4136 domain-containing protein			G5B91_03000	510	169
gene	protein_coding	GCA_011044415.1	Primary Assembly	chromosome		CP049140.1	625495	627048	-							G5B91_03005	1554
CDS	with_protein	GCA_011044415.1	Primary Assembly	chromosome		CP049140.1	625495	627048	-	QIE85293.1			SpoVR family protein			G5B91_03005	1554	517
gene	protein_coding	GCA_011044415.1	Primary Assembly	chromosome		CP049140.1	627045	628316	-							G5B91_03010	1272
CDS	with_protein	GCA_011044415.1	Primary Assembly	chromosome		CP049140.1	627045	628316	-	QIE85294.1			YeaH/YhbH family protein			G5B91_03010	1272	423
gene	protein_coding	GCA_011044415.1	Primary Assembly	chromosome		CP049140.1	628419	630341	-							G5B91_03015	1923
CDS	with_protein	GCA_011044415.1	Primary Assembly	chromosome		CP049140.1	628419	630341	-	QIE85295.1			PrkA family serine protein kinase			G5B91_03015	1923	640
gene	protein_coding	GCA_011044415.1	Primary Assembly	chromosome		CP049140.1	630629	630958	-					glpE		G5B91_03020	330
CDS	with_protein	GCA_011044415.1	Primary Assembly	chromosome		CP049140.1	630629	630958	-	QIE85296.1			thiosulfate sulfurtransferase GlpE	glpE		G5B91_03020	330	109
gene	protein_coding	GCA_011044415.1	Primary Assembly	chromosome		CP049140.1	631002	631826	-							G5B91_03025	825
CDS	with_protein	GCA_011044415.1	Primary Assembly	chromosome		CP049140.1	631002	631826	-	QIE85297.1			symmetrical bis(5'-nucleosyl)-tetraphosphatase			G5B91_03025	825	274
gene	protein_coding	GCA_011044415.1	Primary Assembly	chromosome		CP049140.1	631826	632206	-					apaG		G5B91_03030	381
CDS	with_protein	GCA_011044415.1	Primary Assembly	chromosome		CP049140.1	631826	632206	-	QIE85298.1			Co2+/Mg2+ efflux protein ApaG	apaG		G5B91_03030	381	126
gene	protein_coding	GCA_011044415.1	Primary Assembly	chromosome		CP049140.1	632203	633030	-					rsmA		G5B91_03035	828
CDS	with_protein	GCA_011044415.1	Primary Assembly	chromosome		CP049140.1	632203	633030	-	QIE85299.1			16S rRNA (adenine(1518)-N(6)/adenine(1519)-N(6))-dimethyltransferase RsmA	rsmA		G5B91_03035	828	275
gene	protein_coding	GCA_011044415.1	Primary Assembly	chromosome		CP049140.1	633147	634148	-					pdxA		G5B91_03040	1002
CDS	with_protein	GCA_011044415.1	Primary Assembly	chromosome		CP049140.1	633147	634148	-	QIE85300.1			4-hydroxythreonine-4-phosphate dehydrogenase PdxA	pdxA		G5B91_03040	1002	333
gene	protein_coding	GCA_011044415.1	Primary Assembly	chromosome		CP049140.1	634260	635552	-							G5B91_03045	1293
CDS	with_protein	GCA_011044415.1	Primary Assembly	chromosome		CP049140.1	634260	635552	-	QIE85301.1			molecular chaperone SurA			G5B91_03045	1293	430
gene	protein_coding	GCA_011044415.1	Primary Assembly	chromosome		CP049140.1	635533	638301	-							G5B91_03050	2769
CDS	with_protein	GCA_011044415.1	Primary Assembly	chromosome		CP049140.1	635533	638301	-	QIE85302.1			LPS-assembly protein LptD			G5B91_03050	2769	922
gene	protein_coding	GCA_011044415.1	Primary Assembly	chromosome		CP049140.1	638431	639453	+							G5B91_03055	1023
CDS	with_protein	GCA_011044415.1	Primary Assembly	chromosome		CP049140.1	638431	639453	+	QIE85303.1			phosphotransferase			G5B91_03055	1023	340
gene	protein_coding	GCA_011044415.1	Primary Assembly	chromosome		CP049140.1	639450	640124	+							G5B91_03060	675
CDS	with_protein	GCA_011044415.1	Primary Assembly	chromosome		CP049140.1	639450	640124	+	QIE85304.1			nucleotidyltransferase family protein			G5B91_03060	675	224
gene	protein_coding	GCA_011044415.1	Primary Assembly	chromosome		CP049140.1	640126	640890	+							G5B91_03065	765
CDS	with_protein	GCA_011044415.1	Primary Assembly	chromosome		CP049140.1	640126	640890	+	QIE90775.1			DnaJ domain-containing protein			G5B91_03065	765	254
gene	protein_coding	GCA_011044415.1	Primary Assembly	chromosome		CP049140.1	640892	641944	-							G5B91_03070	1053
CDS	with_protein	GCA_011044415.1	Primary Assembly	chromosome		CP049140.1	640892	641944	-	QIE85305.1			DUF3530 family protein			G5B91_03070	1053	350
gene	protein_coding	GCA_011044415.1	Primary Assembly	chromosome		CP049140.1	642112	644523	+							G5B91_03075	2412
CDS	with_protein	GCA_011044415.1	Primary Assembly	chromosome		CP049140.1	642112	644523	+	QIE85306.1			PAS domain S-box protein			G5B91_03075	2412	803
gene	protein_coding	GCA_011044415.1	Primary Assembly	chromosome		CP049140.1	644593	645222	+							G5B91_03080	630
CDS	with_protein	GCA_011044415.1	Primary Assembly	chromosome		CP049140.1	644593	645222	+	QIE85307.1			response regulator transcription factor			G5B91_03080	630	209
gene	protein_coding	GCA_011044415.1	Primary Assembly	chromosome		CP049140.1	645387	646424	+							G5B91_03085	1038
CDS	with_protein	GCA_011044415.1	Primary Assembly	chromosome		CP049140.1	645387	646424	+	QIE85308.1			ABC transporter substrate-binding protein			G5B91_03085	1038	345
gene	protein_coding	GCA_011044415.1	Primary Assembly	chromosome		CP049140.1	646605	647714	+							G5B91_03090	1110
CDS	with_protein	GCA_011044415.1	Primary Assembly	chromosome		CP049140.1	646605	647714	+	QIE85309.1			ABC transporter ATP-binding protein			G5B91_03090	1110	369
gene	protein_coding	GCA_011044415.1	Primary Assembly	chromosome		CP049140.1	647783	648832	+							G5B91_03095	1050
CDS	with_protein	GCA_011044415.1	Primary Assembly	chromosome		CP049140.1	647783	648832	+	QIE85310.1			ABC transporter substrate-binding protein			G5B91_03095	1050	349
gene	protein_coding	GCA_011044415.1	Primary Assembly	chromosome		CP049140.1	649062	650309	+							G5B91_03100	1248
CDS	with_protein	GCA_011044415.1	Primary Assembly	chromosome		CP049140.1	649062	650309	+	QIE85311.1			ABC transporter permease			G5B91_03100	1248	415
gene	protein_coding	GCA_011044415.1	Primary Assembly	chromosome		CP049140.1	650323	651150	+							G5B91_03105	828
CDS	with_protein	GCA_011044415.1	Primary Assembly	chromosome		CP049140.1	650323	651150	+	QIE85312.1			ABC transporter permease			G5B91_03105	828	275
gene	protein_coding	GCA_011044415.1	Primary Assembly	chromosome		CP049140.1	651342	652016	+					rpe		G5B91_03110	675
CDS	with_protein	GCA_011044415.1	Primary Assembly	chromosome		CP049140.1	651342	652016	+	QIE85313.1			ribulose-phosphate 3-epimerase	rpe		G5B91_03110	675	224
gene	protein_coding	GCA_011044415.1	Primary Assembly	chromosome		CP049140.1	652016	652834	+							G5B91_03115	819
CDS	with_protein	GCA_011044415.1	Primary Assembly	chromosome		CP049140.1	652016	652834	+	QIE85314.1			phosphoglycolate phosphatase			G5B91_03115	819	272
gene	protein_coding	GCA_011044415.1	Primary Assembly	chromosome		CP049140.1	653048	654541	+							G5B91_03120	1494
CDS	with_protein	GCA_011044415.1	Primary Assembly	chromosome		CP049140.1	653048	654541	+	QIE85315.1			anthranilate synthase component I			G5B91_03120	1494	497
gene	protein_coding	GCA_011044415.1	Primary Assembly	chromosome		CP049140.1	654715	655041	-							G5B91_03125	327
CDS	with_protein	GCA_011044415.1	Primary Assembly	chromosome		CP049140.1	654715	655041	-	QIE85316.1			transcriptional regulator			G5B91_03125	327	108
gene	protein_coding	GCA_011044415.1	Primary Assembly	chromosome		CP049140.1	655163	655933	-							G5B91_03130	771
CDS	with_protein	GCA_011044415.1	Primary Assembly	chromosome		CP049140.1	655163	655933	-	QIE85317.1			helix-turn-helix transcriptional regulator			G5B91_03130	771	256
gene	protein_coding	GCA_011044415.1	Primary Assembly	chromosome		CP049140.1	656346	656555	+							G5B91_03135	210
CDS	with_protein	GCA_011044415.1	Primary Assembly	chromosome		CP049140.1	656346	656555	+	QIE85318.1			TraR/DksA family transcriptional regulator			G5B91_03135	210	69
gene	protein_coding	GCA_011044415.1	Primary Assembly	chromosome		CP049140.1	656575	656934	+							G5B91_03140	360
CDS	with_protein	GCA_011044415.1	Primary Assembly	chromosome		CP049140.1	656575	656934	+	QIE85319.1			hypothetical protein			G5B91_03140	360	119
gene	protein_coding	GCA_011044415.1	Primary Assembly	chromosome		CP049140.1	657016	657489	+							G5B91_03145	474
CDS	with_protein	GCA_011044415.1	Primary Assembly	chromosome		CP049140.1	657016	657489	+	QIE85320.1			GNAT family N-acetyltransferase			G5B91_03145	474	157
gene	protein_coding	GCA_011044415.1	Primary Assembly	chromosome		CP049140.1	657805	658149	+							G5B91_03150	345
CDS	with_protein	GCA_011044415.1	Primary Assembly	chromosome		CP049140.1	657805	658149	+	QIE85321.1			holin			G5B91_03150	345	114
gene	protein_coding	GCA_011044415.1	Primary Assembly	chromosome		CP049140.1	658167	658697	+							G5B91_03155	531
CDS	with_protein	GCA_011044415.1	Primary Assembly	chromosome		CP049140.1	658167	658697	+	QIE85322.1			hypothetical protein			G5B91_03155	531	176
gene	protein_coding	GCA_011044415.1	Primary Assembly	chromosome		CP049140.1	658694	659257	+							G5B91_03160	564
CDS	with_protein	GCA_011044415.1	Primary Assembly	chromosome		CP049140.1	658694	659257	+	QIE85323.1			phage baseplate assembly protein V			G5B91_03160	564	187
gene	protein_coding	GCA_011044415.1	Primary Assembly	chromosome		CP049140.1	659367	659693	+							G5B91_03165	327
CDS	with_protein	GCA_011044415.1	Primary Assembly	chromosome		CP049140.1	659367	659693	+	QIE85324.1			phage baseplate protein			G5B91_03165	327	108
gene	protein_coding	GCA_011044415.1	Primary Assembly	chromosome		CP049140.1	659690	660580	+							G5B91_03170	891
CDS	with_protein	GCA_011044415.1	Primary Assembly	chromosome		CP049140.1	659690	660580	+	QIE85325.1			baseplate assembly protein			G5B91_03170	891	296
gene	protein_coding	GCA_011044415.1	Primary Assembly	chromosome		CP049140.1	660573	661187	+							G5B91_03175	615
CDS	with_protein	GCA_011044415.1	Primary Assembly	chromosome		CP049140.1	660573	661187	+	QIE85326.1			phage tail protein I			G5B91_03175	615	204
gene	pseudogene	GCA_011044415.1	Primary Assembly	chromosome		CP049140.1	661178	662092	+							G5B91_03180	915		pseudo
CDS	without_protein	GCA_011044415.1	Primary Assembly	chromosome		CP049140.1	661178	662092	+				phage tail protein			G5B91_03180	915		pseudo
gene	pseudogene	GCA_011044415.1	Primary Assembly	chromosome		CP049140.1	662921	663013	+							G5B91_03185	93		pseudo
CDS	without_protein	GCA_011044415.1	Primary Assembly	chromosome		CP049140.1	662921	663013	+				phage tail protein			G5B91_03185	93		pseudo
gene	protein_coding	GCA_011044415.1	Primary Assembly	chromosome		CP049140.1	663613	664773	+							G5B91_03190	1161
CDS	with_protein	GCA_011044415.1	Primary Assembly	chromosome		CP049140.1	663613	664773	+	QIE85327.1			phage tail sheath family protein			G5B91_03190	1161	386
gene	protein_coding	GCA_011044415.1	Primary Assembly	chromosome		CP049140.1	664786	665289	+							G5B91_03195	504
CDS	with_protein	GCA_011044415.1	Primary Assembly	chromosome		CP049140.1	664786	665289	+	QIE85328.1			phage major tail tube protein			G5B91_03195	504	167
gene	protein_coding	GCA_011044415.1	Primary Assembly	chromosome		CP049140.1	665301	665642	+							G5B91_03200	342
CDS	with_protein	GCA_011044415.1	Primary Assembly	chromosome		CP049140.1	665301	665642	+	QIE85329.1			phage tail assembly protein			G5B91_03200	342	113
gene	protein_coding	GCA_011044415.1	Primary Assembly	chromosome		CP049140.1	665798	667753	+							G5B91_03205	1956
CDS	with_protein	GCA_011044415.1	Primary Assembly	chromosome		CP049140.1	665798	667753	+	QIE85330.1			hypothetical protein			G5B91_03205	1956	651
gene	protein_coding	GCA_011044415.1	Primary Assembly	chromosome		CP049140.1	667763	668668	+							G5B91_03210	906
CDS	with_protein	GCA_011044415.1	Primary Assembly	chromosome		CP049140.1	667763	668668	+	QIE85331.1			phage tail protein			G5B91_03210	906	301
gene	protein_coding	GCA_011044415.1	Primary Assembly	chromosome		CP049140.1	668640	668849	+							G5B91_03215	210
CDS	with_protein	GCA_011044415.1	Primary Assembly	chromosome		CP049140.1	668640	668849	+	QIE85332.1			phage tail protein			G5B91_03215	210	69
gene	protein_coding	GCA_011044415.1	Primary Assembly	chromosome		CP049140.1	668914	669918	+							G5B91_03220	1005
CDS	with_protein	GCA_011044415.1	Primary Assembly	chromosome		CP049140.1	668914	669918	+	QIE85333.1			phage late control D family protein			G5B91_03220	1005	334
gene	protein_coding	GCA_011044415.1	Primary Assembly	chromosome		CP049140.1	669920	670549	+							G5B91_03225	630
CDS	with_protein	GCA_011044415.1	Primary Assembly	chromosome		CP049140.1	669920	670549	+	QIE85334.1			glycoside hydrolase family 19 protein			G5B91_03225	630	209
gene	protein_coding	GCA_011044415.1	Primary Assembly	chromosome		CP049140.1	670546	670902	+							G5B91_03230	357
CDS	with_protein	GCA_011044415.1	Primary Assembly	chromosome		CP049140.1	670546	670902	+	QIE85335.1			hypothetical protein			G5B91_03230	357	118
gene	protein_coding	GCA_011044415.1	Primary Assembly	chromosome		CP049140.1	670899	671150	+							G5B91_03235	252
CDS	with_protein	GCA_011044415.1	Primary Assembly	chromosome		CP049140.1	670899	671150	+	QIE85336.1			hypothetical protein			G5B91_03235	252	83
gene	protein_coding	GCA_011044415.1	Primary Assembly	chromosome		CP049140.1	671468	672064	+							G5B91_03240	597
CDS	with_protein	GCA_011044415.1	Primary Assembly	chromosome		CP049140.1	671468	672064	+	QIE85337.1			aminodeoxychorismate/anthranilate synthase component II			G5B91_03240	597	198
gene	protein_coding	GCA_011044415.1	Primary Assembly	chromosome		CP049140.1	672061	673110	+					trpD		G5B91_03245	1050
CDS	with_protein	GCA_011044415.1	Primary Assembly	chromosome		CP049140.1	672061	673110	+	QIE85338.1			anthranilate phosphoribosyltransferase	trpD		G5B91_03245	1050	349
gene	protein_coding	GCA_011044415.1	Primary Assembly	chromosome		CP049140.1	673107	673943	+					trpC		G5B91_03250	837
CDS	with_protein	GCA_011044415.1	Primary Assembly	chromosome		CP049140.1	673107	673943	+	QIE85339.1			indole-3-glycerol phosphate synthase TrpC	trpC		G5B91_03250	837	278
gene	protein_coding	GCA_011044415.1	Primary Assembly	chromosome		CP049140.1	674012	674659	-					crp		G5B91_03255	648
CDS	with_protein	GCA_011044415.1	Primary Assembly	chromosome		CP049140.1	674012	674659	-	QIE85340.1			cAMP-activated global transcriptional regulator CRP	crp		G5B91_03255	648	215
gene	protein_coding	GCA_011044415.1	Primary Assembly	chromosome		CP049140.1	675034	675456	+							G5B91_03260	423
CDS	with_protein	GCA_011044415.1	Primary Assembly	chromosome		CP049140.1	675034	675456	+	QIE85341.1			OsmC family protein			G5B91_03260	423	140
gene	protein_coding	GCA_011044415.1	Primary Assembly	chromosome		CP049140.1	675680	676474	+					speD		G5B91_03265	795
CDS	with_protein	GCA_011044415.1	Primary Assembly	chromosome		CP049140.1	675680	676474	+	QIE85342.1			adenosylmethionine decarboxylase	speD		G5B91_03265	795	264
gene	protein_coding	GCA_011044415.1	Primary Assembly	chromosome		CP049140.1	676652	677299	-					coq7		G5B91_03270	648
CDS	with_protein	GCA_011044415.1	Primary Assembly	chromosome		CP049140.1	676652	677299	-	QIE85343.1			2-polyprenyl-3-methyl-6-methoxy-1,4-benzoquinone monooxygenase	coq7		G5B91_03270	648	215
gene	protein_coding	GCA_011044415.1	Primary Assembly	chromosome		CP049140.1	677402	677740	-							G5B91_03275	339
CDS	with_protein	GCA_011044415.1	Primary Assembly	chromosome		CP049140.1	677402	677740	-	QIE85344.1			histidine triad nucleotide-binding protein			G5B91_03275	339	112
gene	protein_coding	GCA_011044415.1	Primary Assembly	chromosome		CP049140.1	677834	679315	+							G5B91_03280	1482
CDS	with_protein	GCA_011044415.1	Primary Assembly	chromosome		CP049140.1	677834	679315	+	QIE85345.1			AAA family ATPase			G5B91_03280	1482	493
gene	protein_coding	GCA_011044415.1	Primary Assembly	chromosome		CP049140.1	679322	680110	-							G5B91_03285	789
CDS	with_protein	GCA_011044415.1	Primary Assembly	chromosome		CP049140.1	679322	680110	-	QIE85346.1			SDR family oxidoreductase			G5B91_03285	789	262
gene	protein_coding	GCA_011044415.1	Primary Assembly	chromosome		CP049140.1	680166	681263	-							G5B91_03290	1098
CDS	with_protein	GCA_011044415.1	Primary Assembly	chromosome		CP049140.1	680166	681263	-	QIE85347.1			DUF805 domain-containing protein			G5B91_03290	1098	365
gene	protein_coding	GCA_011044415.1	Primary Assembly	chromosome		CP049140.1	681369	682337	-							G5B91_03295	969
CDS	with_protein	GCA_011044415.1	Primary Assembly	chromosome		CP049140.1	681369	682337	-	QIE85348.1			nitronate monooxygenase			G5B91_03295	969	322
gene	protein_coding	GCA_011044415.1	Primary Assembly	chromosome		CP049140.1	682357	682782	-					hemJ		G5B91_03300	426
CDS	with_protein	GCA_011044415.1	Primary Assembly	chromosome		CP049140.1	682357	682782	-	QIE85349.1			protoporphyrinogen oxidase HemJ	hemJ		G5B91_03300	426	141
gene	protein_coding	GCA_011044415.1	Primary Assembly	chromosome		CP049140.1	683042	684076	+							G5B91_03305	1035
CDS	with_protein	GCA_011044415.1	Primary Assembly	chromosome		CP049140.1	683042	684076	+	QIE85350.1			N-acetyl-gamma-glutamyl-phosphate reductase			G5B91_03305	1035	344
gene	protein_coding	GCA_011044415.1	Primary Assembly	chromosome		CP049140.1	684212	684562	+					erpA		G5B91_03310	351
CDS	with_protein	GCA_011044415.1	Primary Assembly	chromosome		CP049140.1	684212	684562	+	QIE85351.1			iron-sulfur cluster insertion protein ErpA	erpA		G5B91_03310	351	116
gene	protein_coding	GCA_011044415.1	Primary Assembly	chromosome		CP049140.1	684619	685710	-							G5B91_03315	1092
CDS	with_protein	GCA_011044415.1	Primary Assembly	chromosome		CP049140.1	684619	685710	-	QIE85352.1			anhydro-N-acetylmuramic acid kinase			G5B91_03315	1092	363
gene	protein_coding	GCA_011044415.1	Primary Assembly	chromosome		CP049140.1	685714	687159	-							G5B91_03320	1446
CDS	with_protein	GCA_011044415.1	Primary Assembly	chromosome		CP049140.1	685714	687159	-	QIE85353.1			peptidoglycan DD-metalloendopeptidase family protein			G5B91_03320	1446	481
gene	protein_coding	GCA_011044415.1	Primary Assembly	chromosome		CP049140.1	687342	688541	+							G5B91_03325	1200
CDS	with_protein	GCA_011044415.1	Primary Assembly	chromosome		CP049140.1	687342	688541	+	QIE85354.1			tyrosine--tRNA ligase			G5B91_03325	1200	399
gene	rRNA	GCA_011044415.1	Primary Assembly	chromosome		CP049140.1	689087	690624	+							G5B91_03330	1538
rRNA		GCA_011044415.1	Primary Assembly	chromosome		CP049140.1	689087	690624	+				16S ribosomal RNA			G5B91_03330	1538
gene	tRNA	GCA_011044415.1	Primary Assembly	chromosome		CP049140.1	690688	690764	+							G5B91_03335	77
tRNA		GCA_011044415.1	Primary Assembly	chromosome		CP049140.1	690688	690764	+				tRNA-Ile			G5B91_03335	77		anticodon=GAT
gene	tRNA	GCA_011044415.1	Primary Assembly	chromosome		CP049140.1	690794	690869	+							G5B91_03340	76
tRNA		GCA_011044415.1	Primary Assembly	chromosome		CP049140.1	690794	690869	+				tRNA-Ala			G5B91_03340	76		anticodon=TGC
gene	rRNA	GCA_011044415.1	Primary Assembly	chromosome		CP049140.1	691092	694007	+							G5B91_03345	2916
rRNA		GCA_011044415.1	Primary Assembly	chromosome		CP049140.1	691092	694007	+				23S ribosomal RNA			G5B91_03345	2916
gene	rRNA	GCA_011044415.1	Primary Assembly	chromosome		CP049140.1	694125	694240	+					rrf		G5B91_03350	116
rRNA		GCA_011044415.1	Primary Assembly	chromosome		CP049140.1	694125	694240	+				5S ribosomal RNA	rrf		G5B91_03350	116
gene	protein_coding	GCA_011044415.1	Primary Assembly	chromosome		CP049140.1	694376	695320	+							G5B91_03355	945
CDS	with_protein	GCA_011044415.1	Primary Assembly	chromosome		CP049140.1	694376	695320	+	QIE85355.1			bifunctional biotin--[acetyl-CoA-carboxylase] synthetase/biotin operon repressor			G5B91_03355	945	314
gene	protein_coding	GCA_011044415.1	Primary Assembly	chromosome		CP049140.1	695310	696059	+							G5B91_03360	750
CDS	with_protein	GCA_011044415.1	Primary Assembly	chromosome		CP049140.1	695310	696059	+	QIE85356.1			pantothenate kinase			G5B91_03360	750	249
gene	protein_coding	GCA_011044415.1	Primary Assembly	chromosome		CP049140.1	696069	696749	+							G5B91_03365	681
CDS	with_protein	GCA_011044415.1	Primary Assembly	chromosome		CP049140.1	696069	696749	+	QIE85357.1			SPOR domain-containing protein			G5B91_03365	681	226
gene	tRNA	GCA_011044415.1	Primary Assembly	chromosome		CP049140.1	696891	696975	+							G5B91_03370	85
tRNA		GCA_011044415.1	Primary Assembly	chromosome		CP049140.1	696891	696975	+				tRNA-Tyr			G5B91_03370	85		anticodon=GTA
gene	tRNA	GCA_011044415.1	Primary Assembly	chromosome		CP049140.1	697001	697074	+							G5B91_03375	74
tRNA		GCA_011044415.1	Primary Assembly	chromosome		CP049140.1	697001	697074	+				tRNA-Gly			G5B91_03375	74		anticodon=TCC
gene	tRNA	GCA_011044415.1	Primary Assembly	chromosome		CP049140.1	697094	697169	+							G5B91_03380	76
tRNA		GCA_011044415.1	Primary Assembly	chromosome		CP049140.1	697094	697169	+				tRNA-Thr			G5B91_03380	76		anticodon=GGT
gene	protein_coding	GCA_011044415.1	Primary Assembly	chromosome		CP049140.1	697253	698446	+					tuf		G5B91_03385	1194
CDS	with_protein	GCA_011044415.1	Primary Assembly	chromosome		CP049140.1	697253	698446	+	QIE85358.1			elongation factor Tu	tuf		G5B91_03385	1194	397
gene	tRNA	GCA_011044415.1	Primary Assembly	chromosome		CP049140.1	698500	698575	+							G5B91_03390	76
tRNA		GCA_011044415.1	Primary Assembly	chromosome		CP049140.1	698500	698575	+				tRNA-Trp			G5B91_03390	76		anticodon=CCA
gene	protein_coding	GCA_011044415.1	Primary Assembly	chromosome		CP049140.1	698620	698988	+					secE		G5B91_03395	369
CDS	with_protein	GCA_011044415.1	Primary Assembly	chromosome		CP049140.1	698620	698988	+	QIE85359.1			preprotein translocase subunit SecE	secE		G5B91_03395	369	122
gene	protein_coding	GCA_011044415.1	Primary Assembly	chromosome		CP049140.1	698998	699531	+					nusG		G5B91_03400	534
CDS	with_protein	GCA_011044415.1	Primary Assembly	chromosome		CP049140.1	698998	699531	+	QIE85360.1			transcription termination/antitermination protein NusG	nusG		G5B91_03400	534	177
gene	protein_coding	GCA_011044415.1	Primary Assembly	chromosome		CP049140.1	699651	700082	+					rplK		G5B91_03405	432
CDS	with_protein	GCA_011044415.1	Primary Assembly	chromosome		CP049140.1	699651	700082	+	QIE85361.1			50S ribosomal protein L11	rplK		G5B91_03405	432	143
gene	protein_coding	GCA_011044415.1	Primary Assembly	chromosome		CP049140.1	700082	700777	+					rplA		G5B91_03410	696
CDS	with_protein	GCA_011044415.1	Primary Assembly	chromosome		CP049140.1	700082	700777	+	QIE85362.1			50S ribosomal protein L1	rplA		G5B91_03410	696	231
gene	protein_coding	GCA_011044415.1	Primary Assembly	chromosome		CP049140.1	700995	701495	+					rplJ		G5B91_03415	501
CDS	with_protein	GCA_011044415.1	Primary Assembly	chromosome		CP049140.1	700995	701495	+	QIE85363.1			50S ribosomal protein L10	rplJ		G5B91_03415	501	166
gene	protein_coding	GCA_011044415.1	Primary Assembly	chromosome		CP049140.1	701572	701940	+					rplL		G5B91_03420	369
CDS	with_protein	GCA_011044415.1	Primary Assembly	chromosome		CP049140.1	701572	701940	+	QIE85364.1			50S ribosomal protein L7/L12	rplL		G5B91_03420	369	122
gene	protein_coding	GCA_011044415.1	Primary Assembly	chromosome		CP049140.1	702163	706236	+					rpoB		G5B91_03425	4074
CDS	with_protein	GCA_011044415.1	Primary Assembly	chromosome		CP049140.1	702163	706236	+	QIE85365.1			DNA-directed RNA polymerase subunit beta	rpoB		G5B91_03425	4074	1357
gene	protein_coding	GCA_011044415.1	Primary Assembly	chromosome		CP049140.1	706302	710501	+					rpoC		G5B91_03430	4200
CDS	with_protein	GCA_011044415.1	Primary Assembly	chromosome		CP049140.1	706302	710501	+	QIE85366.1			DNA-directed RNA polymerase subunit beta'	rpoC		G5B91_03430	4200	1399
gene	protein_coding	GCA_011044415.1	Primary Assembly	chromosome		CP049140.1	710656	711027	+					rpsL		G5B91_03435	372
CDS	with_protein	GCA_011044415.1	Primary Assembly	chromosome		CP049140.1	710656	711027	+	QIE85367.1			30S ribosomal protein S12	rpsL		G5B91_03435	372	123
gene	protein_coding	GCA_011044415.1	Primary Assembly	chromosome		CP049140.1	711113	711583	+					rpsG		G5B91_03440	471
CDS	with_protein	GCA_011044415.1	Primary Assembly	chromosome		CP049140.1	711113	711583	+	QIE85368.1			30S ribosomal protein S7	rpsG		G5B91_03440	471	156
gene	protein_coding	GCA_011044415.1	Primary Assembly	chromosome		CP049140.1	711614	713749	+					fusA		G5B91_03445	2136
CDS	with_protein	GCA_011044415.1	Primary Assembly	chromosome		CP049140.1	711614	713749	+	QIE85369.1			elongation factor G	fusA		G5B91_03445	2136	711
gene	protein_coding	GCA_011044415.1	Primary Assembly	chromosome		CP049140.1	713779	714972	+					tuf		G5B91_03450	1194
CDS	with_protein	GCA_011044415.1	Primary Assembly	chromosome		CP049140.1	713779	714972	+	QIE85370.1			elongation factor Tu	tuf		G5B91_03450	1194	397
gene	protein_coding	GCA_011044415.1	Primary Assembly	chromosome		CP049140.1	715128	715439	+					rpsJ		G5B91_03455	312
CDS	with_protein	GCA_011044415.1	Primary Assembly	chromosome		CP049140.1	715128	715439	+	QIE85371.1			30S ribosomal protein S10	rpsJ		G5B91_03455	312	103
gene	protein_coding	GCA_011044415.1	Primary Assembly	chromosome		CP049140.1	715522	716157	+					rplC		G5B91_03460	636
CDS	with_protein	GCA_011044415.1	Primary Assembly	chromosome		CP049140.1	715522	716157	+	QIE85372.1			50S ribosomal protein L3	rplC		G5B91_03460	636	211
gene	protein_coding	GCA_011044415.1	Primary Assembly	chromosome		CP049140.1	716172	716774	+					rplD		G5B91_03465	603
CDS	with_protein	GCA_011044415.1	Primary Assembly	chromosome		CP049140.1	716172	716774	+	QIE85373.1			50S ribosomal protein L4	rplD		G5B91_03465	603	200
gene	protein_coding	GCA_011044415.1	Primary Assembly	chromosome		CP049140.1	716771	717070	+					rplW		G5B91_03470	300
CDS	with_protein	GCA_011044415.1	Primary Assembly	chromosome		CP049140.1	716771	717070	+	QIE85374.1			50S ribosomal protein L23	rplW		G5B91_03470	300	99
gene	protein_coding	GCA_011044415.1	Primary Assembly	chromosome		CP049140.1	717082	717903	+					rplB		G5B91_03475	822
CDS	with_protein	GCA_011044415.1	Primary Assembly	chromosome		CP049140.1	717082	717903	+	QIE85375.1			50S ribosomal protein L2	rplB		G5B91_03475	822	273
gene	protein_coding	GCA_011044415.1	Primary Assembly	chromosome		CP049140.1	717920	718195	+					rpsS		G5B91_03480	276
CDS	with_protein	GCA_011044415.1	Primary Assembly	chromosome		CP049140.1	717920	718195	+	QIE85376.1			30S ribosomal protein S19	rpsS		G5B91_03480	276	91
gene	protein_coding	GCA_011044415.1	Primary Assembly	chromosome		CP049140.1	718208	718540	+					rplV		G5B91_03485	333
CDS	with_protein	GCA_011044415.1	Primary Assembly	chromosome		CP049140.1	718208	718540	+	QIE85377.1			50S ribosomal protein L22	rplV		G5B91_03485	333	110
gene	protein_coding	GCA_011044415.1	Primary Assembly	chromosome		CP049140.1	718554	719240	+					rpsC		G5B91_03490	687
CDS	with_protein	GCA_011044415.1	Primary Assembly	chromosome		CP049140.1	718554	719240	+	QIE85378.1			30S ribosomal protein S3	rpsC		G5B91_03490	687	228
gene	protein_coding	GCA_011044415.1	Primary Assembly	chromosome		CP049140.1	719252	719665	+					rplP		G5B91_03495	414
CDS	with_protein	GCA_011044415.1	Primary Assembly	chromosome		CP049140.1	719252	719665	+	QIE85379.1			50S ribosomal protein L16	rplP		G5B91_03495	414	137
gene	protein_coding	GCA_011044415.1	Primary Assembly	chromosome		CP049140.1	719665	719856	+					rpmC		G5B91_03500	192
CDS	with_protein	GCA_011044415.1	Primary Assembly	chromosome		CP049140.1	719665	719856	+	QIE85380.1			50S ribosomal protein L29	rpmC		G5B91_03500	192	63
gene	protein_coding	GCA_011044415.1	Primary Assembly	chromosome		CP049140.1	719859	720125	+					rpsQ		G5B91_03505	267
CDS	with_protein	GCA_011044415.1	Primary Assembly	chromosome		CP049140.1	719859	720125	+	QIE85381.1			30S ribosomal protein S17	rpsQ		G5B91_03505	267	88
gene	protein_coding	GCA_011044415.1	Primary Assembly	chromosome		CP049140.1	720142	720510	+					rplN		G5B91_03510	369
CDS	with_protein	GCA_011044415.1	Primary Assembly	chromosome		CP049140.1	720142	720510	+	QIE85382.1			50S ribosomal protein L14	rplN		G5B91_03510	369	122
gene	protein_coding	GCA_011044415.1	Primary Assembly	chromosome		CP049140.1	720523	720837	+					rplX		G5B91_03515	315
CDS	with_protein	GCA_011044415.1	Primary Assembly	chromosome		CP049140.1	720523	720837	+	QIE85383.1			50S ribosomal protein L24	rplX		G5B91_03515	315	104
gene	protein_coding	GCA_011044415.1	Primary Assembly	chromosome		CP049140.1	720857	721396	+					rplE		G5B91_03520	540
CDS	with_protein	GCA_011044415.1	Primary Assembly	chromosome		CP049140.1	720857	721396	+	QIE85384.1			50S ribosomal protein L5	rplE		G5B91_03520	540	179
gene	protein_coding	GCA_011044415.1	Primary Assembly	chromosome		CP049140.1	721410	721715	+					rpsN		G5B91_03525	306
CDS	with_protein	GCA_011044415.1	Primary Assembly	chromosome		CP049140.1	721410	721715	+	QIE85385.1			30S ribosomal protein S14	rpsN		G5B91_03525	306	101
gene	protein_coding	GCA_011044415.1	Primary Assembly	chromosome		CP049140.1	721904	722296	+					rpsH		G5B91_03530	393
CDS	with_protein	GCA_011044415.1	Primary Assembly	chromosome		CP049140.1	721904	722296	+	QIE85386.1			30S ribosomal protein S8	rpsH		G5B91_03530	393	130
gene	protein_coding	GCA_011044415.1	Primary Assembly	chromosome		CP049140.1	722308	722841	+					rplF		G5B91_03535	534
CDS	with_protein	GCA_011044415.1	Primary Assembly	chromosome		CP049140.1	722308	722841	+	QIE85387.1			50S ribosomal protein L6	rplF		G5B91_03535	534	177
gene	protein_coding	GCA_011044415.1	Primary Assembly	chromosome		CP049140.1	722852	723202	+					rplR		G5B91_03540	351
CDS	with_protein	GCA_011044415.1	Primary Assembly	chromosome		CP049140.1	722852	723202	+	QIE85388.1			50S ribosomal protein L18	rplR		G5B91_03540	351	116
gene	protein_coding	GCA_011044415.1	Primary Assembly	chromosome		CP049140.1	723206	723706	+					rpsE		G5B91_03545	501
CDS	with_protein	GCA_011044415.1	Primary Assembly	chromosome		CP049140.1	723206	723706	+	QIE85389.1			30S ribosomal protein S5	rpsE		G5B91_03545	501	166
gene	protein_coding	GCA_011044415.1	Primary Assembly	chromosome		CP049140.1	723709	723885	+					rpmD		G5B91_03550	177
CDS	with_protein	GCA_011044415.1	Primary Assembly	chromosome		CP049140.1	723709	723885	+	QIE85390.1			50S ribosomal protein L30	rpmD		G5B91_03550	177	58
gene	protein_coding	GCA_011044415.1	Primary Assembly	chromosome		CP049140.1	723889	724323	+					rplO		G5B91_03555	435
CDS	with_protein	GCA_011044415.1	Primary Assembly	chromosome		CP049140.1	723889	724323	+	QIE85391.1			50S ribosomal protein L15	rplO		G5B91_03555	435	144
gene	protein_coding	GCA_011044415.1	Primary Assembly	chromosome		CP049140.1	724324	725655	+					secY		G5B91_03560	1332
CDS	with_protein	GCA_011044415.1	Primary Assembly	chromosome		CP049140.1	724324	725655	+	QIE85392.1			preprotein translocase subunit SecY	secY		G5B91_03560	1332	443
gene	protein_coding	GCA_011044415.1	Primary Assembly	chromosome		CP049140.1	725680	725796	+					rpmJ		G5B91_03565	117
CDS	with_protein	GCA_011044415.1	Primary Assembly	chromosome		CP049140.1	725680	725796	+	QIE85393.1			50S ribosomal protein L36	rpmJ		G5B91_03565	117	38
gene	protein_coding	GCA_011044415.1	Primary Assembly	chromosome		CP049140.1	725927	726283	+					rpsM		G5B91_03570	357
CDS	with_protein	GCA_011044415.1	Primary Assembly	chromosome		CP049140.1	725927	726283	+	QIE85394.1			30S ribosomal protein S13	rpsM		G5B91_03570	357	118
gene	protein_coding	GCA_011044415.1	Primary Assembly	chromosome		CP049140.1	726302	726691	+					rpsK		G5B91_03575	390
CDS	with_protein	GCA_011044415.1	Primary Assembly	chromosome		CP049140.1	726302	726691	+	QIE85395.1			30S ribosomal protein S11	rpsK		G5B91_03575	390	129
gene	protein_coding	GCA_011044415.1	Primary Assembly	chromosome		CP049140.1	726708	727328	+					rpsD		G5B91_03580	621
CDS	with_protein	GCA_011044415.1	Primary Assembly	chromosome		CP049140.1	726708	727328	+	QIE85396.1			30S ribosomal protein S4	rpsD		G5B91_03580	621	206
gene	protein_coding	GCA_011044415.1	Primary Assembly	chromosome		CP049140.1	727351	728352	+					rpoA		G5B91_03585	1002
CDS	with_protein	GCA_011044415.1	Primary Assembly	chromosome		CP049140.1	727351	728352	+	QIE85397.1			DNA-directed RNA polymerase subunit alpha	rpoA		G5B91_03585	1002	333
gene	protein_coding	GCA_011044415.1	Primary Assembly	chromosome		CP049140.1	728396	728785	+					rplQ		G5B91_03590	390
CDS	with_protein	GCA_011044415.1	Primary Assembly	chromosome		CP049140.1	728396	728785	+	QIE85398.1			50S ribosomal protein L17	rplQ		G5B91_03590	390	129
gene	protein_coding	GCA_011044415.1	Primary Assembly	chromosome		CP049140.1	729058	730506	+							G5B91_03595	1449
CDS	with_protein	GCA_011044415.1	Primary Assembly	chromosome		CP049140.1	729058	730506	+	QIE85399.1			catalase			G5B91_03595	1449	482
gene	protein_coding	GCA_011044415.1	Primary Assembly	chromosome		CP049140.1	730641	731105	+					bfr		G5B91_03600	465
CDS	with_protein	GCA_011044415.1	Primary Assembly	chromosome		CP049140.1	730641	731105	+	QIE85400.1			bacterioferritin	bfr		G5B91_03600	465	154
gene	protein_coding	GCA_011044415.1	Primary Assembly	chromosome		CP049140.1	731199	734033	-					uvrA		G5B91_03605	2835
CDS	with_protein	GCA_011044415.1	Primary Assembly	chromosome		CP049140.1	731199	734033	-	QIE85401.1			excinuclease ABC subunit UvrA	uvrA		G5B91_03605	2835	944
gene	protein_coding	GCA_011044415.1	Primary Assembly	chromosome		CP049140.1	734247	735635	+							G5B91_03610	1389
CDS	with_protein	GCA_011044415.1	Primary Assembly	chromosome		CP049140.1	734247	735635	+	QIE85402.1			MFS transporter			G5B91_03610	1389	462
gene	protein_coding	GCA_011044415.1	Primary Assembly	chromosome		CP049140.1	735654	736151	+					ssb		G5B91_03615	498
CDS	with_protein	GCA_011044415.1	Primary Assembly	chromosome		CP049140.1	735654	736151	+	QIE85403.1			single-stranded DNA-binding protein	ssb		G5B91_03615	498	165
gene	protein_coding	GCA_011044415.1	Primary Assembly	chromosome		CP049140.1	736328	736516	+							G5B91_03620	189
CDS	with_protein	GCA_011044415.1	Primary Assembly	chromosome		CP049140.1	736328	736516	+	QIE85404.1			hypothetical protein			G5B91_03620	189	62
gene	protein_coding	GCA_011044415.1	Primary Assembly	chromosome		CP049140.1	736648	739092	-							G5B91_03625	2445
CDS	with_protein	GCA_011044415.1	Primary Assembly	chromosome		CP049140.1	736648	739092	-	QIE85405.1			TonB-dependent siderophore receptor			G5B91_03625	2445	814
gene	protein_coding	GCA_011044415.1	Primary Assembly	chromosome		CP049140.1	739396	740337	-							G5B91_03630	942
CDS	with_protein	GCA_011044415.1	Primary Assembly	chromosome		CP049140.1	739396	740337	-	QIE90776.1			FecR family protein			G5B91_03630	942	313
gene	protein_coding	GCA_011044415.1	Primary Assembly	chromosome		CP049140.1	740361	740858	-							G5B91_03635	498
CDS	with_protein	GCA_011044415.1	Primary Assembly	chromosome		CP049140.1	740361	740858	-	QIE85406.1			sigma-70 family RNA polymerase sigma factor			G5B91_03635	498	165
gene	protein_coding	GCA_011044415.1	Primary Assembly	chromosome		CP049140.1	741046	742695	-					cobJ		G5B91_03640	1650
CDS	with_protein	GCA_011044415.1	Primary Assembly	chromosome		CP049140.1	741046	742695	-	QIE85407.1			precorrin-3B C(17)-methyltransferase	cobJ		G5B91_03640	1650	549
gene	protein_coding	GCA_011044415.1	Primary Assembly	chromosome		CP049140.1	742695	743435	-							G5B91_03645	741
CDS	with_protein	GCA_011044415.1	Primary Assembly	chromosome		CP049140.1	742695	743435	-	QIE85408.1			precorrin-2 C(20)-methyltransferase			G5B91_03645	741	246
gene	protein_coding	GCA_011044415.1	Primary Assembly	chromosome		CP049140.1	743435	744061	-							G5B91_03650	627
CDS	with_protein	GCA_011044415.1	Primary Assembly	chromosome		CP049140.1	743435	744061	-	QIE85409.1			precorrin-8X methylmutase			G5B91_03650	627	208
gene	protein_coding	GCA_011044415.1	Primary Assembly	chromosome		CP049140.1	744054	745400	-					cobG		G5B91_03655	1347
CDS	with_protein	GCA_011044415.1	Primary Assembly	chromosome		CP049140.1	744054	745400	-	QIE85410.1			precorrin-3B synthase	cobG		G5B91_03655	1347	448
gene	protein_coding	GCA_011044415.1	Primary Assembly	chromosome		CP049140.1	745794	747005	+							G5B91_03660	1212
CDS	with_protein	GCA_011044415.1	Primary Assembly	chromosome		CP049140.1	745794	747005	+	QIE85411.1			bifunctional cobalt-precorrin-7 (C(5))-methyltransferase/cobalt-precorrin-6B (C(15))-methyltransferase			G5B91_03660	1212	403
gene	protein_coding	GCA_011044415.1	Primary Assembly	chromosome		CP049140.1	747008	748105	+							G5B91_03665	1098
CDS	with_protein	GCA_011044415.1	Primary Assembly	chromosome		CP049140.1	747008	748105	+	QIE85412.1			cobalt-precorrin-5B (C(1))-methyltransferase			G5B91_03665	1098	365
gene	protein_coding	GCA_011044415.1	Primary Assembly	chromosome		CP049140.1	748102	748830	+							G5B91_03670	729
CDS	with_protein	GCA_011044415.1	Primary Assembly	chromosome		CP049140.1	748102	748830	+	QIE85413.1			cobalt-precorrin-6A reductase			G5B91_03670	729	242
gene	protein_coding	GCA_011044415.1	Primary Assembly	chromosome		CP049140.1	748969	749592	+							G5B91_03675	624
CDS	with_protein	GCA_011044415.1	Primary Assembly	chromosome		CP049140.1	748969	749592	+	QIE85414.1			glutathione S-transferase			G5B91_03675	624	207
gene	protein_coding	GCA_011044415.1	Primary Assembly	chromosome		CP049140.1	749675	750355	-							G5B91_03680	681
CDS	with_protein	GCA_011044415.1	Primary Assembly	chromosome		CP049140.1	749675	750355	-	QIE90777.1			VWA domain-containing protein			G5B91_03680	681	226
gene	protein_coding	GCA_011044415.1	Primary Assembly	chromosome		CP049140.1	750337	751344	-							G5B91_03685	1008
CDS	with_protein	GCA_011044415.1	Primary Assembly	chromosome		CP049140.1	750337	751344	-	QIE85415.1			AAA domain-containing protein			G5B91_03685	1008	335
gene	protein_coding	GCA_011044415.1	Primary Assembly	chromosome		CP049140.1	751925	753022	+							G5B91_03690	1098
CDS	with_protein	GCA_011044415.1	Primary Assembly	chromosome		CP049140.1	751925	753022	+	QIE85416.1			3-deoxy-7-phosphoheptulonate synthase			G5B91_03690	1098	365
gene	protein_coding	GCA_011044415.1	Primary Assembly	chromosome		CP049140.1	753223	756954	-					cobN		G5B91_03695	3732
CDS	with_protein	GCA_011044415.1	Primary Assembly	chromosome		CP049140.1	753223	756954	-	QIE85417.1			cobaltochelatase subunit CobN	cobN		G5B91_03695	3732	1243
gene	protein_coding	GCA_011044415.1	Primary Assembly	chromosome		CP049140.1	757066	758118	-					cobW		G5B91_03700	1053
CDS	with_protein	GCA_011044415.1	Primary Assembly	chromosome		CP049140.1	757066	758118	-	QIE85418.1			cobalamin biosynthesis protein CobW	cobW		G5B91_03700	1053	350
gene	protein_coding	GCA_011044415.1	Primary Assembly	chromosome		CP049140.1	758926	759111	+							G5B91_03705	186
CDS	with_protein	GCA_011044415.1	Primary Assembly	chromosome		CP049140.1	758926	759111	+	QIE85419.1			CbtB-domain containing protein			G5B91_03705	186	61
gene	protein_coding	GCA_011044415.1	Primary Assembly	chromosome		CP049140.1	759205	759924	+							G5B91_03710	720
CDS	with_protein	GCA_011044415.1	Primary Assembly	chromosome		CP049140.1	759205	759924	+	QIE85420.1			CbtA family protein			G5B91_03710	720	239
gene	protein_coding	GCA_011044415.1	Primary Assembly	chromosome		CP049140.1	759994	760410	+							G5B91_03715	417
CDS	with_protein	GCA_011044415.1	Primary Assembly	chromosome		CP049140.1	759994	760410	+	QIE85421.1			cobalamin biosynthesis protein			G5B91_03715	417	138
gene	protein_coding	GCA_011044415.1	Primary Assembly	chromosome		CP049140.1	760407	761153	+					cobM		G5B91_03720	747
CDS	with_protein	GCA_011044415.1	Primary Assembly	chromosome		CP049140.1	760407	761153	+	QIE85422.1			precorrin-4 C(11)-methyltransferase	cobM		G5B91_03720	747	248
gene	protein_coding	GCA_011044415.1	Primary Assembly	chromosome		CP049140.1	761251	763041	-							G5B91_03725	1791
CDS	with_protein	GCA_011044415.1	Primary Assembly	chromosome		CP049140.1	761251	763041	-	QIE85423.1			hybrid sensor histidine kinase/response regulator			G5B91_03725	1791	596
gene	protein_coding	GCA_011044415.1	Primary Assembly	chromosome		CP049140.1	763340	764755	-							G5B91_03730	1416
CDS	with_protein	GCA_011044415.1	Primary Assembly	chromosome		CP049140.1	763340	764755	-	QIE90778.1			PLP-dependent aminotransferase family protein			G5B91_03730	1416	471
gene	protein_coding	GCA_011044415.1	Primary Assembly	chromosome		CP049140.1	764842	766251	-					ccoG		G5B91_03735	1410
CDS	with_protein	GCA_011044415.1	Primary Assembly	chromosome		CP049140.1	764842	766251	-	QIE85424.1			cytochrome c oxidase accessory protein CcoG	ccoG		G5B91_03735	1410	469
gene	protein_coding	GCA_011044415.1	Primary Assembly	chromosome		CP049140.1	766597	768261	+							G5B91_03740	1665
CDS	with_protein	GCA_011044415.1	Primary Assembly	chromosome		CP049140.1	766597	768261	+	QIE85425.1			nitrite/sulfite reductase			G5B91_03740	1665	554
gene	protein_coding	GCA_011044415.1	Primary Assembly	chromosome		CP049140.1	768258	768746	+							G5B91_03745	489
CDS	with_protein	GCA_011044415.1	Primary Assembly	chromosome		CP049140.1	768258	768746	+	QIE85426.1			DUF934 domain-containing protein			G5B91_03745	489	162
gene	protein_coding	GCA_011044415.1	Primary Assembly	chromosome		CP049140.1	768886	769770	+							G5B91_03750	885
CDS	with_protein	GCA_011044415.1	Primary Assembly	chromosome		CP049140.1	768886	769770	+	QIE85427.1			sugar nucleotide-binding protein			G5B91_03750	885	294
gene	protein_coding	GCA_011044415.1	Primary Assembly	chromosome		CP049140.1	769763	770710	+							G5B91_03755	948
CDS	with_protein	GCA_011044415.1	Primary Assembly	chromosome		CP049140.1	769763	770710	+	QIE85428.1			NAD-dependent epimerase/dehydratase family protein			G5B91_03755	948	315
gene	protein_coding	GCA_011044415.1	Primary Assembly	chromosome		CP049140.1	770691	771047	-							G5B91_03760	357
CDS	with_protein	GCA_011044415.1	Primary Assembly	chromosome		CP049140.1	770691	771047	-	QIE85429.1			SirB2 family protein			G5B91_03760	357	118
gene	protein_coding	GCA_011044415.1	Primary Assembly	chromosome		CP049140.1	771104	771808	-							G5B91_03765	705
CDS	with_protein	GCA_011044415.1	Primary Assembly	chromosome		CP049140.1	771104	771808	-	QIE85430.1			outer membrane beta-barrel protein			G5B91_03765	705	234
gene	protein_coding	GCA_011044415.1	Primary Assembly	chromosome		CP049140.1	771947	772465	-							G5B91_03770	519
CDS	with_protein	GCA_011044415.1	Primary Assembly	chromosome		CP049140.1	771947	772465	-	QIE85431.1			DUF3299 domain-containing protein			G5B91_03770	519	172
gene	protein_coding	GCA_011044415.1	Primary Assembly	chromosome		CP049140.1	772490	773755	-							G5B91_03775	1266
CDS	with_protein	GCA_011044415.1	Primary Assembly	chromosome		CP049140.1	772490	773755	-	QIE85432.1			ABC transporter permease			G5B91_03775	1266	421
gene	protein_coding	GCA_011044415.1	Primary Assembly	chromosome		CP049140.1	773758	774465	-							G5B91_03780	708
CDS	with_protein	GCA_011044415.1	Primary Assembly	chromosome		CP049140.1	773758	774465	-	QIE85433.1			ABC transporter ATP-binding protein			G5B91_03780	708	235
gene	protein_coding	GCA_011044415.1	Primary Assembly	chromosome		CP049140.1	774481	775050	-							G5B91_03785	570
CDS	with_protein	GCA_011044415.1	Primary Assembly	chromosome		CP049140.1	774481	775050	-	QIE85434.1			DUF2796 domain-containing protein			G5B91_03785	570	189
gene	protein_coding	GCA_011044415.1	Primary Assembly	chromosome		CP049140.1	775180	775533	+							G5B91_03790	354
CDS	with_protein	GCA_011044415.1	Primary Assembly	chromosome		CP049140.1	775180	775533	+	QIE85435.1			hypothetical protein			G5B91_03790	354	117
gene	protein_coding	GCA_011044415.1	Primary Assembly	chromosome		CP049140.1	775579	776448	-					trxA		G5B91_03795	870
CDS	with_protein	GCA_011044415.1	Primary Assembly	chromosome		CP049140.1	775579	776448	-	QIE85436.1			thioredoxin	trxA		G5B91_03795	870	289
gene	protein_coding	GCA_011044415.1	Primary Assembly	chromosome		CP049140.1	776603	777259	-							G5B91_03800	657
CDS	with_protein	GCA_011044415.1	Primary Assembly	chromosome		CP049140.1	776603	777259	-	QIE85437.1			methyltransferase			G5B91_03800	657	218
gene	protein_coding	GCA_011044415.1	Primary Assembly	chromosome		CP049140.1	777256	777723	-							G5B91_03805	468
CDS	with_protein	GCA_011044415.1	Primary Assembly	chromosome		CP049140.1	777256	777723	-	QIE90779.1			hypothetical protein			G5B91_03805	468	155
gene	protein_coding	GCA_011044415.1	Primary Assembly	chromosome		CP049140.1	777860	778324	+					nrdR		G5B91_03810	465
CDS	with_protein	GCA_011044415.1	Primary Assembly	chromosome		CP049140.1	777860	778324	+	QIE85438.1			transcriptional regulator NrdR	nrdR		G5B91_03810	465	154
gene	protein_coding	GCA_011044415.1	Primary Assembly	chromosome		CP049140.1	778321	779439	+					ribD		G5B91_03815	1119
CDS	with_protein	GCA_011044415.1	Primary Assembly	chromosome		CP049140.1	778321	779439	+	QIE85439.1			bifunctional diaminohydroxyphosphoribosylaminopyrimidine deaminase/5-amino-6-(5-phosphoribosylamino)uracil reductase RibD	ribD		G5B91_03815	1119	372
gene	protein_coding	GCA_011044415.1	Primary Assembly	chromosome		CP049140.1	779880	780548	+							G5B91_03820	669
CDS	with_protein	GCA_011044415.1	Primary Assembly	chromosome		CP049140.1	779880	780548	+	QIE85440.1			riboflavin synthase			G5B91_03820	669	222
gene	protein_coding	GCA_011044415.1	Primary Assembly	chromosome		CP049140.1	780565	781671	+							G5B91_03825	1107
CDS	with_protein	GCA_011044415.1	Primary Assembly	chromosome		CP049140.1	780565	781671	+	QIE85441.1			bifunctional 3,4-dihydroxy-2-butanone-4-phosphate synthase/GTP cyclohydrolase II			G5B91_03825	1107	368
gene	protein_coding	GCA_011044415.1	Primary Assembly	chromosome		CP049140.1	781902	782378	+					ribE		G5B91_03830	477
CDS	with_protein	GCA_011044415.1	Primary Assembly	chromosome		CP049140.1	781902	782378	+	QIE85442.1			6,7-dimethyl-8-ribityllumazine synthase	ribE		G5B91_03830	477	158
gene	protein_coding	GCA_011044415.1	Primary Assembly	chromosome		CP049140.1	782375	782854	+					nusB		G5B91_03835	480
CDS	with_protein	GCA_011044415.1	Primary Assembly	chromosome		CP049140.1	782375	782854	+	QIE85443.1			transcription antitermination factor NusB	nusB		G5B91_03835	480	159
gene	protein_coding	GCA_011044415.1	Primary Assembly	chromosome		CP049140.1	783002	783961	+					thiL		G5B91_03840	960
CDS	with_protein	GCA_011044415.1	Primary Assembly	chromosome		CP049140.1	783002	783961	+	QIE85444.1			thiamine-phosphate kinase	thiL		G5B91_03840	960	319
gene	protein_coding	GCA_011044415.1	Primary Assembly	chromosome		CP049140.1	783964	784479	+							G5B91_03845	516
CDS	with_protein	GCA_011044415.1	Primary Assembly	chromosome		CP049140.1	783964	784479	+	QIE85445.1			phosphatidylglycerophosphatase A			G5B91_03845	516	171
gene	protein_coding	GCA_011044415.1	Primary Assembly	chromosome		CP049140.1	784489	785286	+							G5B91_03850	798
CDS	with_protein	GCA_011044415.1	Primary Assembly	chromosome		CP049140.1	784489	785286	+	QIE85446.1			amino acid ABC transporter substrate-binding protein			G5B91_03850	798	265
gene	protein_coding	GCA_011044415.1	Primary Assembly	chromosome		CP049140.1	785291	785935	+							G5B91_03855	645
CDS	with_protein	GCA_011044415.1	Primary Assembly	chromosome		CP049140.1	785291	785935	+	QIE85447.1			TIGR02281 family clan AA aspartic protease			G5B91_03855	645	214
gene	protein_coding	GCA_011044415.1	Primary Assembly	chromosome		CP049140.1	786057	786686	+					ribA		G5B91_03860	630
CDS	with_protein	GCA_011044415.1	Primary Assembly	chromosome		CP049140.1	786057	786686	+	QIE85448.1			GTP cyclohydrolase II	ribA		G5B91_03860	630	209
gene	protein_coding	GCA_011044415.1	Primary Assembly	chromosome		CP049140.1	786683	787099	+							G5B91_03865	417
CDS	with_protein	GCA_011044415.1	Primary Assembly	chromosome		CP049140.1	786683	787099	+	QIE85449.1			MFS transporter			G5B91_03865	417	138
gene	protein_coding	GCA_011044415.1	Primary Assembly	chromosome		CP049140.1	787099	787905	+							G5B91_03870	807
CDS	with_protein	GCA_011044415.1	Primary Assembly	chromosome		CP049140.1	787099	787905	+	QIE85450.1			cobalamin-binding protein			G5B91_03870	807	268
gene	protein_coding	GCA_011044415.1	Primary Assembly	chromosome		CP049140.1	788095	789108	-							G5B91_03875	1014
CDS	with_protein	GCA_011044415.1	Primary Assembly	chromosome		CP049140.1	788095	789108	-	QIE85451.1			zinc-binding alcohol dehydrogenase family protein			G5B91_03875	1014	337
gene	protein_coding	GCA_011044415.1	Primary Assembly	chromosome		CP049140.1	789134	789421	-							G5B91_03880	288
CDS	with_protein	GCA_011044415.1	Primary Assembly	chromosome		CP049140.1	789134	789421	-	QIE85452.1			antibiotic biosynthesis monooxygenase			G5B91_03880	288	95
gene	protein_coding	GCA_011044415.1	Primary Assembly	chromosome		CP049140.1	789525	790439	+							G5B91_03885	915
CDS	with_protein	GCA_011044415.1	Primary Assembly	chromosome		CP049140.1	789525	790439	+	QIE85453.1			LysR family transcriptional regulator			G5B91_03885	915	304
gene	protein_coding	GCA_011044415.1	Primary Assembly	chromosome		CP049140.1	790447	791763	-							G5B91_03890	1317
CDS	with_protein	GCA_011044415.1	Primary Assembly	chromosome		CP049140.1	790447	791763	-	QIE85454.1			phosphatase PAP2 family protein			G5B91_03890	1317	438
gene	protein_coding	GCA_011044415.1	Primary Assembly	chromosome		CP049140.1	791760	792479	-							G5B91_03895	720
CDS	with_protein	GCA_011044415.1	Primary Assembly	chromosome		CP049140.1	791760	792479	-	QIE85455.1			DNA-3-methyladenine glycosylase			G5B91_03895	720	239
gene	protein_coding	GCA_011044415.1	Primary Assembly	chromosome		CP049140.1	792543	793397	+							G5B91_03900	855
CDS	with_protein	GCA_011044415.1	Primary Assembly	chromosome		CP049140.1	792543	793397	+	QIE85456.1			class I SAM-dependent methyltransferase			G5B91_03900	855	284
gene	protein_coding	GCA_011044415.1	Primary Assembly	chromosome		CP049140.1	793696	794922	-							G5B91_03905	1227
CDS	with_protein	GCA_011044415.1	Primary Assembly	chromosome		CP049140.1	793696	794922	-	QIE85457.1			alpha/beta hydrolase			G5B91_03905	1227	408
gene	protein_coding	GCA_011044415.1	Primary Assembly	chromosome		CP049140.1	795233	796498	+							G5B91_03910	1266
CDS	with_protein	GCA_011044415.1	Primary Assembly	chromosome		CP049140.1	795233	796498	+	QIE85458.1			glutamate-5-semialdehyde dehydrogenase			G5B91_03910	1266	421
gene	protein_coding	GCA_011044415.1	Primary Assembly	chromosome		CP049140.1	796498	797154	+					nadD		G5B91_03915	657
CDS	with_protein	GCA_011044415.1	Primary Assembly	chromosome		CP049140.1	796498	797154	+	QIE85459.1			nicotinate-nucleotide adenylyltransferase	nadD		G5B91_03915	657	218
gene	protein_coding	GCA_011044415.1	Primary Assembly	chromosome		CP049140.1	797174	797527	+					rsfS		G5B91_03920	354
CDS	with_protein	GCA_011044415.1	Primary Assembly	chromosome		CP049140.1	797174	797527	+	QIE85460.1			ribosome silencing factor	rsfS		G5B91_03920	354	117
gene	protein_coding	GCA_011044415.1	Primary Assembly	chromosome		CP049140.1	797535	798002	+					rlmH		G5B91_03925	468
CDS	with_protein	GCA_011044415.1	Primary Assembly	chromosome		CP049140.1	797535	798002	+	QIE85461.1			23S rRNA (pseudouridine(1915)-N(3))-methyltransferase RlmH	rlmH		G5B91_03925	468	155
gene	protein_coding	GCA_011044415.1	Primary Assembly	chromosome		CP049140.1	798018	799907	+					mrdA		G5B91_03930	1890
CDS	with_protein	GCA_011044415.1	Primary Assembly	chromosome		CP049140.1	798018	799907	+	QIE85462.1			penicillin-binding protein 2	mrdA		G5B91_03930	1890	629
gene	protein_coding	GCA_011044415.1	Primary Assembly	chromosome		CP049140.1	799952	801055	+					rodA		G5B91_03935	1104
CDS	with_protein	GCA_011044415.1	Primary Assembly	chromosome		CP049140.1	799952	801055	+	QIE90780.1			rod shape-determining protein RodA	rodA		G5B91_03935	1104	367
gene	protein_coding	GCA_011044415.1	Primary Assembly	chromosome		CP049140.1	801064	802086	+					mltB		G5B91_03940	1023
CDS	with_protein	GCA_011044415.1	Primary Assembly	chromosome		CP049140.1	801064	802086	+	QIE85463.1			lytic murein transglycosylase B	mltB		G5B91_03940	1023	340
gene	protein_coding	GCA_011044415.1	Primary Assembly	chromosome		CP049140.1	802083	803108	+							G5B91_03945	1026
CDS	with_protein	GCA_011044415.1	Primary Assembly	chromosome		CP049140.1	802083	803108	+	QIE85464.1			septal ring lytic transglycosylase RlpA family protein			G5B91_03945	1026	341
gene	protein_coding	GCA_011044415.1	Primary Assembly	chromosome		CP049140.1	803204	804361	+							G5B91_03950	1158
CDS	with_protein	GCA_011044415.1	Primary Assembly	chromosome		CP049140.1	803204	804361	+	QIE85465.1			D-alanyl-D-alanine carboxypeptidase			G5B91_03950	1158	385
gene	protein_coding	GCA_011044415.1	Primary Assembly	chromosome		CP049140.1	804550	804849	+							G5B91_03955	300
CDS	with_protein	GCA_011044415.1	Primary Assembly	chromosome		CP049140.1	804550	804849	+	QIE85466.1			DUF493 domain-containing protein			G5B91_03955	300	99
gene	protein_coding	GCA_011044415.1	Primary Assembly	chromosome		CP049140.1	804849	805493	+					lipB		G5B91_03960	645
CDS	with_protein	GCA_011044415.1	Primary Assembly	chromosome		CP049140.1	804849	805493	+	QIE85467.1			lipoyl(octanoyl) transferase LipB	lipB		G5B91_03960	645	214
gene	protein_coding	GCA_011044415.1	Primary Assembly	chromosome		CP049140.1	805499	806494	+					lipA		G5B91_03965	996
CDS	with_protein	GCA_011044415.1	Primary Assembly	chromosome		CP049140.1	805499	806494	+	QIE85468.1			lipoyl synthase	lipA		G5B91_03965	996	331
gene	protein_coding	GCA_011044415.1	Primary Assembly	chromosome		CP049140.1	806542	807804	-							G5B91_03970	1263
CDS	with_protein	GCA_011044415.1	Primary Assembly	chromosome		CP049140.1	806542	807804	-	QIE85469.1			lytic murein transglycosylase			G5B91_03970	1263	420
gene	protein_coding	GCA_011044415.1	Primary Assembly	chromosome		CP049140.1	807985	808284	-							G5B91_03975	300
CDS	with_protein	GCA_011044415.1	Primary Assembly	chromosome		CP049140.1	807985	808284	-	QIE85470.1			hypothetical protein			G5B91_03975	300	99
gene	protein_coding	GCA_011044415.1	Primary Assembly	chromosome		CP049140.1	808357	808509	-					arfA		G5B91_03980	153
CDS	with_protein	GCA_011044415.1	Primary Assembly	chromosome		CP049140.1	808357	808509	-	QIE85471.1			ribosome alternative rescue factor ArfA	arfA		G5B91_03980	153	50
gene	protein_coding	GCA_011044415.1	Primary Assembly	chromosome		CP049140.1	808690	809040	+							G5B91_03985	351
CDS	with_protein	GCA_011044415.1	Primary Assembly	chromosome		CP049140.1	808690	809040	+	QIE85472.1			YciI family protein			G5B91_03985	351	116
gene	protein_coding	GCA_011044415.1	Primary Assembly	chromosome		CP049140.1	809223	810455	+							G5B91_03990	1233
CDS	with_protein	GCA_011044415.1	Primary Assembly	chromosome		CP049140.1	809223	810455	+	QIE85473.1			MFS transporter			G5B91_03990	1233	410
gene	protein_coding	GCA_011044415.1	Primary Assembly	chromosome		CP049140.1	810577	811614	-							G5B91_03995	1038
CDS	with_protein	GCA_011044415.1	Primary Assembly	chromosome		CP049140.1	810577	811614	-	QIE85474.1			DNA polymerase III subunit delta			G5B91_03995	1038	345
gene	protein_coding	GCA_011044415.1	Primary Assembly	chromosome		CP049140.1	811651	812265	-							G5B91_04000	615
CDS	with_protein	GCA_011044415.1	Primary Assembly	chromosome		CP049140.1	811651	812265	-	QIE85475.1			hypothetical protein			G5B91_04000	615	204
gene	protein_coding	GCA_011044415.1	Primary Assembly	chromosome		CP049140.1	812345	814966	-							G5B91_04005	2622
CDS	with_protein	GCA_011044415.1	Primary Assembly	chromosome		CP049140.1	812345	814966	-	QIE85476.1			leucine--tRNA ligase			G5B91_04005	2622	873
gene	protein_coding	GCA_011044415.1	Primary Assembly	chromosome		CP049140.1	815202	815633	+							G5B91_04010	432
CDS	with_protein	GCA_011044415.1	Primary Assembly	chromosome		CP049140.1	815202	815633	+	QIE85477.1			hypothetical protein			G5B91_04010	432	143
gene	protein_coding	GCA_011044415.1	Primary Assembly	chromosome		CP049140.1	815680	816441	+							G5B91_04015	762
CDS	with_protein	GCA_011044415.1	Primary Assembly	chromosome		CP049140.1	815680	816441	+	QIE85478.1			YdcF family protein			G5B91_04015	762	253
gene	protein_coding	GCA_011044415.1	Primary Assembly	chromosome		CP049140.1	816489	818021	-					lnt		G5B91_04020	1533
CDS	with_protein	GCA_011044415.1	Primary Assembly	chromosome		CP049140.1	816489	818021	-	QIE85479.1			apolipoprotein N-acyltransferase	lnt		G5B91_04020	1533	510
gene	protein_coding	GCA_011044415.1	Primary Assembly	chromosome		CP049140.1	818230	819069	-							G5B91_04025	840
CDS	with_protein	GCA_011044415.1	Primary Assembly	chromosome		CP049140.1	818230	819069	-	QIE90781.1			HlyC/CorC family transporter			G5B91_04025	840	279
gene	protein_coding	GCA_011044415.1	Primary Assembly	chromosome		CP049140.1	819089	819550	-					ybeY		G5B91_04030	462
CDS	with_protein	GCA_011044415.1	Primary Assembly	chromosome		CP049140.1	819089	819550	-	QIE85480.1			rRNA maturation RNase YbeY	ybeY		G5B91_04030	462	153
gene	protein_coding	GCA_011044415.1	Primary Assembly	chromosome		CP049140.1	819543	820544	-							G5B91_04035	1002
CDS	with_protein	GCA_011044415.1	Primary Assembly	chromosome		CP049140.1	819543	820544	-	QIE85481.1			PhoH family protein			G5B91_04035	1002	333
gene	protein_coding	GCA_011044415.1	Primary Assembly	chromosome		CP049140.1	820649	821986	-					miaB		G5B91_04040	1338
CDS	with_protein	GCA_011044415.1	Primary Assembly	chromosome		CP049140.1	820649	821986	-	QIE85482.1			tRNA (N6-isopentenyl adenosine(37)-C2)-methylthiotransferase MiaB	miaB		G5B91_04040	1338	445
gene	protein_coding	GCA_011044415.1	Primary Assembly	chromosome		CP049140.1	822124	822456	+							G5B91_04045	333
CDS	with_protein	GCA_011044415.1	Primary Assembly	chromosome		CP049140.1	822124	822456	+	QIE85483.1			DUF1820 family protein			G5B91_04045	333	110
gene	protein_coding	GCA_011044415.1	Primary Assembly	chromosome		CP049140.1	822572	823114	-							G5B91_04050	543
CDS	with_protein	GCA_011044415.1	Primary Assembly	chromosome		CP049140.1	822572	823114	-	QIE85484.1			sel1 repeat family protein			G5B91_04050	543	180
gene	protein_coding	GCA_011044415.1	Primary Assembly	chromosome		CP049140.1	823342	824628	-					hemL		G5B91_04055	1287
CDS	with_protein	GCA_011044415.1	Primary Assembly	chromosome		CP049140.1	823342	824628	-	QIE85485.1			glutamate-1-semialdehyde 2,1-aminomutase	hemL		G5B91_04055	1287	428
gene	protein_coding	GCA_011044415.1	Primary Assembly	chromosome		CP049140.1	824671	825300	-							G5B91_04060	630
CDS	with_protein	GCA_011044415.1	Primary Assembly	chromosome		CP049140.1	824671	825300	-	QIE85486.1			thiamine phosphate synthase			G5B91_04060	630	209
gene	protein_coding	GCA_011044415.1	Primary Assembly	chromosome		CP049140.1	825335	826132	-							G5B91_04065	798
CDS	with_protein	GCA_011044415.1	Primary Assembly	chromosome		CP049140.1	825335	826132	-	QIE85487.1			hydroxymethylpyrimidine/phosphomethylpyrimidine kinase			G5B91_04065	798	265
gene	protein_coding	GCA_011044415.1	Primary Assembly	chromosome		CP049140.1	826341	828731	+							G5B91_04070	2391
CDS	with_protein	GCA_011044415.1	Primary Assembly	chromosome		CP049140.1	826341	828731	+	QIE85488.1			response regulator			G5B91_04070	2391	796
gene	protein_coding	GCA_011044415.1	Primary Assembly	chromosome		CP049140.1	828936	829955	-							G5B91_04075	1020
CDS	with_protein	GCA_011044415.1	Primary Assembly	chromosome		CP049140.1	828936	829955	-	QIE85489.1			branched-chain amino acid aminotransferase			G5B91_04075	1020	339
gene	protein_coding	GCA_011044415.1	Primary Assembly	chromosome		CP049140.1	830353	831168	-							G5B91_04080	816
CDS	with_protein	GCA_011044415.1	Primary Assembly	chromosome		CP049140.1	830353	831168	-	QIE85490.1			IclR family transcriptional regulator			G5B91_04080	816	271
gene	protein_coding	GCA_011044415.1	Primary Assembly	chromosome		CP049140.1	831310	831696	+							G5B91_04085	387
CDS	with_protein	GCA_011044415.1	Primary Assembly	chromosome		CP049140.1	831310	831696	+	QIE85491.1			nucleic acid-binding protein			G5B91_04085	387	128
gene	protein_coding	GCA_011044415.1	Primary Assembly	chromosome		CP049140.1	831693	832844	+							G5B91_04090	1152
CDS	with_protein	GCA_011044415.1	Primary Assembly	chromosome		CP049140.1	831693	832844	+	QIE85492.1			thiolase			G5B91_04090	1152	383
gene	protein_coding	GCA_011044415.1	Primary Assembly	chromosome		CP049140.1	832967	835102	+							G5B91_04095	2136
CDS	with_protein	GCA_011044415.1	Primary Assembly	chromosome		CP049140.1	832967	835102	+	QIE85493.1			acetate--CoA ligase family protein			G5B91_04095	2136	711
gene	protein_coding	GCA_011044415.1	Primary Assembly	chromosome		CP049140.1	835086	835967	+							G5B91_04100	882
CDS	with_protein	GCA_011044415.1	Primary Assembly	chromosome		CP049140.1	835086	835967	+	QIE85494.1			3-alpha,7-alpha,12-alpha-trihydroxy-5-beta-cholest-24-enoyl-CoA hydratase			G5B91_04100	882	293
gene	protein_coding	GCA_011044415.1	Primary Assembly	chromosome		CP049140.1	836007	837365	+							G5B91_04105	1359
CDS	with_protein	GCA_011044415.1	Primary Assembly	chromosome		CP049140.1	836007	837365	+	QIE85495.1			MFS transporter			G5B91_04105	1359	452
gene	protein_coding	GCA_011044415.1	Primary Assembly	chromosome		CP049140.1	837404	837808	+							G5B91_04110	405
CDS	with_protein	GCA_011044415.1	Primary Assembly	chromosome		CP049140.1	837404	837808	+	QIE90782.1			PaaI family thioesterase			G5B91_04110	405	134
gene	protein_coding	GCA_011044415.1	Primary Assembly	chromosome		CP049140.1	837813	838871	+							G5B91_04115	1059
CDS	with_protein	GCA_011044415.1	Primary Assembly	chromosome		CP049140.1	837813	838871	+	QIE85496.1			acyl-CoA dehydrogenase			G5B91_04115	1059	352
gene	protein_coding	GCA_011044415.1	Primary Assembly	chromosome		CP049140.1	838871	839635	+							G5B91_04120	765
CDS	with_protein	GCA_011044415.1	Primary Assembly	chromosome		CP049140.1	838871	839635	+	QIE85497.1			enoyl-CoA hydratase/isomerase family protein			G5B91_04120	765	254
gene	protein_coding	GCA_011044415.1	Primary Assembly	chromosome		CP049140.1	839652	840797	+							G5B91_04125	1146
CDS	with_protein	GCA_011044415.1	Primary Assembly	chromosome		CP049140.1	839652	840797	+	QIE85498.1			acyl-CoA dehydrogenase			G5B91_04125	1146	381
gene	protein_coding	GCA_011044415.1	Primary Assembly	chromosome		CP049140.1	840846	841763	+							G5B91_04130	918
CDS	with_protein	GCA_011044415.1	Primary Assembly	chromosome		CP049140.1	840846	841763	+	QIE85499.1			SDR family oxidoreductase			G5B91_04130	918	305
gene	protein_coding	GCA_011044415.1	Primary Assembly	chromosome		CP049140.1	841783	842760	+							G5B91_04135	978
CDS	with_protein	GCA_011044415.1	Primary Assembly	chromosome		CP049140.1	841783	842760	+	QIE85500.1			nitronate monooxygenase			G5B91_04135	978	325
gene	protein_coding	GCA_011044415.1	Primary Assembly	chromosome		CP049140.1	842910	844160	+							G5B91_04140	1251
CDS	with_protein	GCA_011044415.1	Primary Assembly	chromosome		CP049140.1	842910	844160	+	QIE85501.1			OprD family porin			G5B91_04140	1251	416
gene	protein_coding	GCA_011044415.1	Primary Assembly	chromosome		CP049140.1	844282	844965	+							G5B91_04145	684
CDS	with_protein	GCA_011044415.1	Primary Assembly	chromosome		CP049140.1	844282	844965	+	QIE85502.1			TetR family transcriptional regulator			G5B91_04145	684	227
gene	protein_coding	GCA_011044415.1	Primary Assembly	chromosome		CP049140.1	844962	846611	+							G5B91_04150	1650
CDS	with_protein	GCA_011044415.1	Primary Assembly	chromosome		CP049140.1	844962	846611	+	QIE85503.1			DNA alkylation response protein			G5B91_04150	1650	549
gene	protein_coding	GCA_011044415.1	Primary Assembly	chromosome		CP049140.1	846744	848219	+					amn		G5B91_04155	1476
CDS	with_protein	GCA_011044415.1	Primary Assembly	chromosome		CP049140.1	846744	848219	+	QIE85504.1			AMP nucleosidase	amn		G5B91_04155	1476	491
gene	protein_coding	GCA_011044415.1	Primary Assembly	chromosome		CP049140.1	848302	849078	+					deoC		G5B91_04160	777
CDS	with_protein	GCA_011044415.1	Primary Assembly	chromosome		CP049140.1	848302	849078	+	QIE85505.1			deoxyribose-phosphate aldolase	deoC		G5B91_04160	777	258
gene	protein_coding	GCA_011044415.1	Primary Assembly	chromosome		CP049140.1	849195	849758	+							G5B91_04165	564
CDS	with_protein	GCA_011044415.1	Primary Assembly	chromosome		CP049140.1	849195	849758	+	QIE85506.1			hypothetical protein			G5B91_04165	564	187
gene	protein_coding	GCA_011044415.1	Primary Assembly	chromosome		CP049140.1	849779	850789	-							G5B91_04170	1011
CDS	with_protein	GCA_011044415.1	Primary Assembly	chromosome		CP049140.1	849779	850789	-	QIE85507.1			AraC family transcriptional regulator			G5B91_04170	1011	336
gene	protein_coding	GCA_011044415.1	Primary Assembly	chromosome		CP049140.1	850902	851882	+							G5B91_04175	981
CDS	with_protein	GCA_011044415.1	Primary Assembly	chromosome		CP049140.1	850902	851882	+	QIE85508.1			sterol desaturase family protein			G5B91_04175	981	326
gene	protein_coding	GCA_011044415.1	Primary Assembly	chromosome		CP049140.1	851782	852822	-							G5B91_04180	1041
CDS	with_protein	GCA_011044415.1	Primary Assembly	chromosome		CP049140.1	851782	852822	-	QIE85509.1			hypothetical protein			G5B91_04180	1041	346
gene	protein_coding	GCA_011044415.1	Primary Assembly	chromosome		CP049140.1	852974	853540	+							G5B91_04185	567
CDS	with_protein	GCA_011044415.1	Primary Assembly	chromosome		CP049140.1	852974	853540	+	QIE90783.1			pseudouridine synthase			G5B91_04185	567	188
gene	protein_coding	GCA_011044415.1	Primary Assembly	chromosome		CP049140.1	853562	853765	-							G5B91_04190	204
CDS	with_protein	GCA_011044415.1	Primary Assembly	chromosome		CP049140.1	853562	853765	-	QIE85510.1			DUF2788 domain-containing protein			G5B91_04190	204	67
gene	protein_coding	GCA_011044415.1	Primary Assembly	chromosome		CP049140.1	854029	854508	-							G5B91_04195	480
CDS	with_protein	GCA_011044415.1	Primary Assembly	chromosome		CP049140.1	854029	854508	-	QIE85511.1			Lrp/AsnC family transcriptional regulator			G5B91_04195	480	159
gene	protein_coding	GCA_011044415.1	Primary Assembly	chromosome		CP049140.1	855544	856020	+							G5B91_04200	477
CDS	with_protein	GCA_011044415.1	Primary Assembly	chromosome		CP049140.1	855544	856020	+	QIE90784.1			hypothetical protein			G5B91_04200	477	158
gene	protein_coding	GCA_011044415.1	Primary Assembly	chromosome		CP049140.1	856027	856923	-							G5B91_04205	897
CDS	with_protein	GCA_011044415.1	Primary Assembly	chromosome		CP049140.1	856027	856923	-	QIE85512.1			cation diffusion facilitator family transporter			G5B91_04205	897	298
gene	protein_coding	GCA_011044415.1	Primary Assembly	chromosome		CP049140.1	856923	857435	-							G5B91_04210	513
CDS	with_protein	GCA_011044415.1	Primary Assembly	chromosome		CP049140.1	856923	857435	-	QIE85513.1			DUF664 domain-containing protein			G5B91_04210	513	170
gene	protein_coding	GCA_011044415.1	Primary Assembly	chromosome		CP049140.1	857437	857853	-							G5B91_04215	417
CDS	with_protein	GCA_011044415.1	Primary Assembly	chromosome		CP049140.1	857437	857853	-	QIE85514.1			polyribonucleotide nucleotidyltransferase			G5B91_04215	417	138
gene	protein_coding	GCA_011044415.1	Primary Assembly	chromosome		CP049140.1	858039	860570	+					hrpB		G5B91_04220	2532
CDS	with_protein	GCA_011044415.1	Primary Assembly	chromosome		CP049140.1	858039	860570	+	QIE85515.1			ATP-dependent helicase HrpB	hrpB		G5B91_04220	2532	843
gene	protein_coding	GCA_011044415.1	Primary Assembly	chromosome		CP049140.1	860879	861643	-							G5B91_04225	765
CDS	with_protein	GCA_011044415.1	Primary Assembly	chromosome		CP049140.1	860879	861643	-	QIE85516.1			amino acid ABC transporter substrate-binding protein			G5B91_04225	765	254
gene	protein_coding	GCA_011044415.1	Primary Assembly	chromosome		CP049140.1	861748	862830	-							G5B91_04230	1083
CDS	with_protein	GCA_011044415.1	Primary Assembly	chromosome		CP049140.1	861748	862830	-	QIE85517.1			endonuclease/exonuclease/phosphatase family protein			G5B91_04230	1083	360
gene	protein_coding	GCA_011044415.1	Primary Assembly	chromosome		CP049140.1	862982	863818	+							G5B91_04235	837
CDS	with_protein	GCA_011044415.1	Primary Assembly	chromosome		CP049140.1	862982	863818	+	QIE85518.1			SDR family oxidoreductase			G5B91_04235	837	278
gene	protein_coding	GCA_011044415.1	Primary Assembly	chromosome		CP049140.1	864023	864454	-							G5B91_04240	432
CDS	with_protein	GCA_011044415.1	Primary Assembly	chromosome		CP049140.1	864023	864454	-	QIE85519.1			VOC family protein			G5B91_04240	432	143
gene	protein_coding	GCA_011044415.1	Primary Assembly	chromosome		CP049140.1	864543	865193	-							G5B91_04245	651
CDS	with_protein	GCA_011044415.1	Primary Assembly	chromosome		CP049140.1	864543	865193	-	QIE85520.1			hypothetical protein			G5B91_04245	651	216
gene	protein_coding	GCA_011044415.1	Primary Assembly	chromosome		CP049140.1	865353	866099	+							G5B91_04250	747
CDS	with_protein	GCA_011044415.1	Primary Assembly	chromosome		CP049140.1	865353	866099	+	QIE85521.1			DUF2076 domain-containing protein			G5B91_04250	747	248
gene	protein_coding	GCA_011044415.1	Primary Assembly	chromosome		CP049140.1	866180	866656	+							G5B91_04255	477
CDS	with_protein	GCA_011044415.1	Primary Assembly	chromosome		CP049140.1	866180	866656	+	QIE85522.1			NYN domain-containing protein			G5B91_04255	477	158
gene	protein_coding	GCA_011044415.1	Primary Assembly	chromosome		CP049140.1	866707	868089	+							G5B91_04260	1383
CDS	with_protein	GCA_011044415.1	Primary Assembly	chromosome		CP049140.1	866707	868089	+	QIE85523.1			DEAD/DEAH box helicase			G5B91_04260	1383	460
gene	protein_coding	GCA_011044415.1	Primary Assembly	chromosome		CP049140.1	868259	869077	+							G5B91_04265	819
CDS	with_protein	GCA_011044415.1	Primary Assembly	chromosome		CP049140.1	868259	869077	+	QIE85524.1			LuxR family transcriptional regulator			G5B91_04265	819	272
gene	protein_coding	GCA_011044415.1	Primary Assembly	chromosome		CP049140.1	869313	870428	+							G5B91_04270	1116
CDS	with_protein	GCA_011044415.1	Primary Assembly	chromosome		CP049140.1	869313	870428	+	QIE90785.1			ABC transporter ATP-binding protein			G5B91_04270	1116	371
gene	protein_coding	GCA_011044415.1	Primary Assembly	chromosome		CP049140.1	870479	871621	+							G5B91_04275	1143
CDS	with_protein	GCA_011044415.1	Primary Assembly	chromosome		CP049140.1	870479	871621	+	QIE85525.1			spermidine/putrescine ABC transporter substrate-binding protein			G5B91_04275	1143	380
gene	protein_coding	GCA_011044415.1	Primary Assembly	chromosome		CP049140.1	871717	872628	+							G5B91_04280	912
CDS	with_protein	GCA_011044415.1	Primary Assembly	chromosome		CP049140.1	871717	872628	+	QIE85526.1			ABC transporter permease			G5B91_04280	912	303
gene	protein_coding	GCA_011044415.1	Primary Assembly	chromosome		CP049140.1	872630	873448	+							G5B91_04285	819
CDS	with_protein	GCA_011044415.1	Primary Assembly	chromosome		CP049140.1	872630	873448	+	QIE85527.1			ABC transporter permease			G5B91_04285	819	272
gene	protein_coding	GCA_011044415.1	Primary Assembly	chromosome		CP049140.1	873474	874946	+							G5B91_04290	1473
CDS	with_protein	GCA_011044415.1	Primary Assembly	chromosome		CP049140.1	873474	874946	+	QIE85528.1			aldehyde dehydrogenase family protein			G5B91_04290	1473	490
gene	protein_coding	GCA_011044415.1	Primary Assembly	chromosome		CP049140.1	875062	875430	-							G5B91_04295	369
CDS	with_protein	GCA_011044415.1	Primary Assembly	chromosome		CP049140.1	875062	875430	-	QIE85529.1			glyoxalase			G5B91_04295	369	122
gene	protein_coding	GCA_011044415.1	Primary Assembly	chromosome		CP049140.1	875525	876130	-							G5B91_04300	606
CDS	with_protein	GCA_011044415.1	Primary Assembly	chromosome		CP049140.1	875525	876130	-	QIE85530.1			GNAT family N-acetyltransferase			G5B91_04300	606	201
gene	protein_coding	GCA_011044415.1	Primary Assembly	chromosome		CP049140.1	876191	877432	-							G5B91_04305	1242
CDS	with_protein	GCA_011044415.1	Primary Assembly	chromosome		CP049140.1	876191	877432	-	QIE85531.1			TIGR03862 family flavoprotein			G5B91_04305	1242	413
gene	protein_coding	GCA_011044415.1	Primary Assembly	chromosome		CP049140.1	877813	878268	+							G5B91_04310	456
CDS	with_protein	GCA_011044415.1	Primary Assembly	chromosome		CP049140.1	877813	878268	+	QIE90786.1			hypothetical protein			G5B91_04310	456	151
gene	protein_coding	GCA_011044415.1	Primary Assembly	chromosome		CP049140.1	878253	879176	-							G5B91_04315	924
CDS	with_protein	GCA_011044415.1	Primary Assembly	chromosome		CP049140.1	878253	879176	-	QIE85532.1			histone deacetylase			G5B91_04315	924	307
gene	protein_coding	GCA_011044415.1	Primary Assembly	chromosome		CP049140.1	879242	880447	-							G5B91_04320	1206
CDS	with_protein	GCA_011044415.1	Primary Assembly	chromosome		CP049140.1	879242	880447	-	QIE85533.1			MFS transporter			G5B91_04320	1206	401
gene	protein_coding	GCA_011044415.1	Primary Assembly	chromosome		CP049140.1	880656	881198	+							G5B91_04325	543
CDS	with_protein	GCA_011044415.1	Primary Assembly	chromosome		CP049140.1	880656	881198	+	QIE85534.1			GNAT family N-acetyltransferase			G5B91_04325	543	180
gene	protein_coding	GCA_011044415.1	Primary Assembly	chromosome		CP049140.1	881195	882811	+							G5B91_04330	1617
CDS	with_protein	GCA_011044415.1	Primary Assembly	chromosome		CP049140.1	881195	882811	+	QIE85535.1			SagB/ThcOx family dehydrogenase			G5B91_04330	1617	538
gene	protein_coding	GCA_011044415.1	Primary Assembly	chromosome		CP049140.1	882825	883694	+					tesB		G5B91_04335	870
CDS	with_protein	GCA_011044415.1	Primary Assembly	chromosome		CP049140.1	882825	883694	+	QIE85536.1			acyl-CoA thioesterase II	tesB		G5B91_04335	870	289
gene	protein_coding	GCA_011044415.1	Primary Assembly	chromosome		CP049140.1	883703	884302	+							G5B91_04340	600
CDS	with_protein	GCA_011044415.1	Primary Assembly	chromosome		CP049140.1	883703	884302	+	QIE90787.1			HAD family hydrolase			G5B91_04340	600	199
gene	protein_coding	GCA_011044415.1	Primary Assembly	chromosome		CP049140.1	884561	886417	-							G5B91_04345	1857
CDS	with_protein	GCA_011044415.1	Primary Assembly	chromosome		CP049140.1	884561	886417	-	QIE85537.1			TonB-dependent receptor			G5B91_04345	1857	618
gene	protein_coding	GCA_011044415.1	Primary Assembly	chromosome		CP049140.1	886865	888775	-					dxs		G5B91_04350	1911
CDS	with_protein	GCA_011044415.1	Primary Assembly	chromosome		CP049140.1	886865	888775	-	QIE85538.1			1-deoxy-D-xylulose-5-phosphate synthase	dxs		G5B91_04350	1911	636
gene	protein_coding	GCA_011044415.1	Primary Assembly	chromosome		CP049140.1	889020	890024	+							G5B91_04355	1005
CDS	with_protein	GCA_011044415.1	Primary Assembly	chromosome		CP049140.1	889020	890024	+	QIE85539.1			Ldh family oxidoreductase			G5B91_04355	1005	334
gene	protein_coding	GCA_011044415.1	Primary Assembly	chromosome		CP049140.1	890127	891704	-							G5B91_04360	1578
CDS	with_protein	GCA_011044415.1	Primary Assembly	chromosome		CP049140.1	890127	891704	-	QIE85540.1			aldehyde dehydrogenase (NADP(+))			G5B91_04360	1578	525
gene	protein_coding	GCA_011044415.1	Primary Assembly	chromosome		CP049140.1	891933	892850	-							G5B91_04365	918
CDS	with_protein	GCA_011044415.1	Primary Assembly	chromosome		CP049140.1	891933	892850	-	QIE85541.1			dihydrodipicolinate synthase family protein			G5B91_04365	918	305
gene	protein_coding	GCA_011044415.1	Primary Assembly	chromosome		CP049140.1	892957	893988	-							G5B91_04370	1032
CDS	with_protein	GCA_011044415.1	Primary Assembly	chromosome		CP049140.1	892957	893988	-	QIE85542.1			proline racemase family protein			G5B91_04370	1032	343
gene	protein_coding	GCA_011044415.1	Primary Assembly	chromosome		CP049140.1	894159	894881	-							G5B91_04375	723
CDS	with_protein	GCA_011044415.1	Primary Assembly	chromosome		CP049140.1	894159	894881	-	QIE85543.1			amino acid ABC transporter ATP-binding protein			G5B91_04375	723	240
gene	protein_coding	GCA_011044415.1	Primary Assembly	chromosome		CP049140.1	894874	895524	-							G5B91_04380	651
CDS	with_protein	GCA_011044415.1	Primary Assembly	chromosome		CP049140.1	894874	895524	-	QIE85544.1			amino acid ABC transporter permease			G5B91_04380	651	216
gene	protein_coding	GCA_011044415.1	Primary Assembly	chromosome		CP049140.1	895536	896201	-							G5B91_04385	666
CDS	with_protein	GCA_011044415.1	Primary Assembly	chromosome		CP049140.1	895536	896201	-	QIE85545.1			amino acid ABC transporter permease			G5B91_04385	666	221
gene	protein_coding	GCA_011044415.1	Primary Assembly	chromosome		CP049140.1	896201	897919	-							G5B91_04390	1719
CDS	with_protein	GCA_011044415.1	Primary Assembly	chromosome		CP049140.1	896201	897919	-	QIE85546.1			DUF521 domain-containing protein			G5B91_04390	1719	572
gene	protein_coding	GCA_011044415.1	Primary Assembly	chromosome		CP049140.1	897990	898796	-							G5B91_04395	807
CDS	with_protein	GCA_011044415.1	Primary Assembly	chromosome		CP049140.1	897990	898796	-	QIE85547.1			transporter substrate-binding domain-containing protein			G5B91_04395	807	268
gene	protein_coding	GCA_011044415.1	Primary Assembly	chromosome		CP049140.1	899298	899966	-							G5B91_04400	669
CDS	with_protein	GCA_011044415.1	Primary Assembly	chromosome		CP049140.1	899298	899966	-	QIE90788.1			AraC family transcriptional regulator			G5B91_04400	669	222
gene	protein_coding	GCA_011044415.1	Primary Assembly	chromosome		CP049140.1	900279	901526	-							G5B91_04405	1248
CDS	with_protein	GCA_011044415.1	Primary Assembly	chromosome		CP049140.1	900279	901526	-	QIE85548.1			NAD(P)/FAD-dependent oxidoreductase			G5B91_04405	1248	415
gene	protein_coding	GCA_011044415.1	Primary Assembly	chromosome		CP049140.1	901523	901759	-							G5B91_04410	237
CDS	with_protein	GCA_011044415.1	Primary Assembly	chromosome		CP049140.1	901523	901759	-	QIE85549.1			(2Fe-2S)-binding protein			G5B91_04410	237	78
gene	protein_coding	GCA_011044415.1	Primary Assembly	chromosome		CP049140.1	901752	902864	-							G5B91_04415	1113
CDS	with_protein	GCA_011044415.1	Primary Assembly	chromosome		CP049140.1	901752	902864	-	QIE85550.1			FAD-binding oxidoreductase			G5B91_04415	1113	370
gene	protein_coding	GCA_011044415.1	Primary Assembly	chromosome		CP049140.1	902861	903805	-							G5B91_04420	945
CDS	with_protein	GCA_011044415.1	Primary Assembly	chromosome		CP049140.1	902861	903805	-	QIE85551.1			4-hydroxyproline epimerase			G5B91_04420	945	314
gene	protein_coding	GCA_011044415.1	Primary Assembly	chromosome		CP049140.1	903919	904593	-							G5B91_04425	675
CDS	with_protein	GCA_011044415.1	Primary Assembly	chromosome		CP049140.1	903919	904593	-	QIE85552.1			GntR family transcriptional regulator			G5B91_04425	675	224
gene	protein_coding	GCA_011044415.1	Primary Assembly	chromosome		CP049140.1	904725	905612	-					ispA		G5B91_04430	888
CDS	with_protein	GCA_011044415.1	Primary Assembly	chromosome		CP049140.1	904725	905612	-	QIE85553.1			(2E,6E)-farnesyl diphosphate synthase	ispA		G5B91_04430	888	295
gene	protein_coding	GCA_011044415.1	Primary Assembly	chromosome		CP049140.1	905609	905854	-							G5B91_04435	246
CDS	with_protein	GCA_011044415.1	Primary Assembly	chromosome		CP049140.1	905609	905854	-	QIE85554.1			exodeoxyribonuclease VII small subunit			G5B91_04435	246	81
gene	protein_coding	GCA_011044415.1	Primary Assembly	chromosome		CP049140.1	905981	906622	-							G5B91_04440	642
CDS	with_protein	GCA_011044415.1	Primary Assembly	chromosome		CP049140.1	905981	906622	-	QIE85555.1			START domain-containing protein			G5B91_04440	642	213
gene	protein_coding	GCA_011044415.1	Primary Assembly	chromosome		CP049140.1	906932	907462	-					ppa		G5B91_04445	531
CDS	with_protein	GCA_011044415.1	Primary Assembly	chromosome		CP049140.1	906932	907462	-	QIE85556.1			inorganic diphosphatase	ppa		G5B91_04445	531	176
gene	protein_coding	GCA_011044415.1	Primary Assembly	chromosome		CP049140.1	907543	908361	-							G5B91_04450	819
CDS	with_protein	GCA_011044415.1	Primary Assembly	chromosome		CP049140.1	907543	908361	-	QIE85557.1			zinc-dependent peptidase			G5B91_04450	819	272
gene	protein_coding	GCA_011044415.1	Primary Assembly	chromosome		CP049140.1	908369	909028	-							G5B91_04455	660
CDS	with_protein	GCA_011044415.1	Primary Assembly	chromosome		CP049140.1	908369	909028	-	QIE85558.1			DedA family protein			G5B91_04455	660	219
gene	protein_coding	GCA_011044415.1	Primary Assembly	chromosome		CP049140.1	909223	910107	-							G5B91_04460	885
CDS	with_protein	GCA_011044415.1	Primary Assembly	chromosome		CP049140.1	909223	910107	-	QIE85559.1			transporter substrate-binding domain-containing protein			G5B91_04460	885	294
gene	protein_coding	GCA_011044415.1	Primary Assembly	chromosome		CP049140.1	910196	910660	-							G5B91_04465	465
CDS	with_protein	GCA_011044415.1	Primary Assembly	chromosome		CP049140.1	910196	910660	-	QIE85560.1			GNAT family N-acetyltransferase			G5B91_04465	465	154
gene	protein_coding	GCA_011044415.1	Primary Assembly	chromosome		CP049140.1	910783	911214	-							G5B91_04470	432
CDS	with_protein	GCA_011044415.1	Primary Assembly	chromosome		CP049140.1	910783	911214	-	QIE90789.1			type IV pilin protein			G5B91_04470	432	143
gene	protein_coding	GCA_011044415.1	Primary Assembly	chromosome		CP049140.1	911226	914648	-							G5B91_04475	3423
CDS	with_protein	GCA_011044415.1	Primary Assembly	chromosome		CP049140.1	911226	914648	-	QIE85561.1			PQQ-binding-like beta-propeller repeat protein			G5B91_04475	3423	1140
gene	protein_coding	GCA_011044415.1	Primary Assembly	chromosome		CP049140.1	914635	915180	-							G5B91_04480	546
CDS	with_protein	GCA_011044415.1	Primary Assembly	chromosome		CP049140.1	914635	915180	-	QIE85562.1			hypothetical protein			G5B91_04480	546	181
gene	protein_coding	GCA_011044415.1	Primary Assembly	chromosome		CP049140.1	915177	915920	-							G5B91_04485	744
CDS	with_protein	GCA_011044415.1	Primary Assembly	chromosome		CP049140.1	915177	915920	-	QIE85563.1			prepilin-type N-terminal cleavage/methylation domain-containing protein			G5B91_04485	744	247
gene	protein_coding	GCA_011044415.1	Primary Assembly	chromosome		CP049140.1	915917	916510	-					pilV		G5B91_04490	594
CDS	with_protein	GCA_011044415.1	Primary Assembly	chromosome		CP049140.1	915917	916510	-	QIE85564.1			type IV pilus modification protein PilV	pilV		G5B91_04490	594	197
gene	protein_coding	GCA_011044415.1	Primary Assembly	chromosome		CP049140.1	916507	917019	-							G5B91_04495	513
CDS	with_protein	GCA_011044415.1	Primary Assembly	chromosome		CP049140.1	916507	917019	-	QIE90790.1			prepilin-type N-terminal cleavage/methylation domain-containing protein			G5B91_04495	513	170
gene	protein_coding	GCA_011044415.1	Primary Assembly	chromosome		CP049140.1	917191	917997	-							G5B91_04500	807
CDS	with_protein	GCA_011044415.1	Primary Assembly	chromosome		CP049140.1	917191	917997	-	QIE85565.1			ethanolamine ammonia-lyase subunit EutC			G5B91_04500	807	268
gene	protein_coding	GCA_011044415.1	Primary Assembly	chromosome		CP049140.1	918023	919417	-							G5B91_04505	1395
CDS	with_protein	GCA_011044415.1	Primary Assembly	chromosome		CP049140.1	918023	919417	-	QIE85566.1			ethanolamine ammonia-lyase subunit EutB			G5B91_04505	1395	464
gene	protein_coding	GCA_011044415.1	Primary Assembly	chromosome		CP049140.1	919429	920793	-					eat		G5B91_04510	1365
CDS	with_protein	GCA_011044415.1	Primary Assembly	chromosome		CP049140.1	919429	920793	-	QIE85567.1			ethanolamine permease	eat		G5B91_04510	1365	454
gene	protein_coding	GCA_011044415.1	Primary Assembly	chromosome		CP049140.1	921151	922203	+							G5B91_04515	1053
CDS	with_protein	GCA_011044415.1	Primary Assembly	chromosome		CP049140.1	921151	922203	+	QIE85568.1			AraC family transcriptional regulator			G5B91_04515	1053	350
gene	protein_coding	GCA_011044415.1	Primary Assembly	chromosome		CP049140.1	922556	924076	-							G5B91_04520	1521
CDS	with_protein	GCA_011044415.1	Primary Assembly	chromosome		CP049140.1	922556	924076	-	QIE85569.1			aldehyde dehydrogenase			G5B91_04520	1521	506
gene	protein_coding	GCA_011044415.1	Primary Assembly	chromosome		CP049140.1	924400	926316	+							G5B91_04525	1917
CDS	with_protein	GCA_011044415.1	Primary Assembly	chromosome		CP049140.1	924400	926316	+	QIE85570.1			sigma-54-dependent Fis family transcriptional regulator			G5B91_04525	1917	638
gene	protein_coding	GCA_011044415.1	Primary Assembly	chromosome		CP049140.1	926547	927899	+					mpl		G5B91_04530	1353
CDS	with_protein	GCA_011044415.1	Primary Assembly	chromosome		CP049140.1	926547	927899	+	QIE85571.1			UDP-N-acetylmuramate:L-alanyl-gamma-D-glutamyl-meso-diaminopimelate ligase	mpl		G5B91_04530	1353	450
gene	protein_coding	GCA_011044415.1	Primary Assembly	chromosome		CP049140.1	927902	928531	+							G5B91_04535	630
CDS	with_protein	GCA_011044415.1	Primary Assembly	chromosome		CP049140.1	927902	928531	+	QIE85572.1			UbiX family flavin prenyltransferase			G5B91_04535	630	209
gene	protein_coding	GCA_011044415.1	Primary Assembly	chromosome		CP049140.1	928521	928808	+							G5B91_04540	288
CDS	with_protein	GCA_011044415.1	Primary Assembly	chromosome		CP049140.1	928521	928808	+	QIE90791.1			YceK/YidQ family lipoprotein			G5B91_04540	288	95
gene	protein_coding	GCA_011044415.1	Primary Assembly	chromosome		CP049140.1	929069	929710	-							G5B91_04545	642
CDS	with_protein	GCA_011044415.1	Primary Assembly	chromosome		CP049140.1	929069	929710	-	QIE85573.1			oxidoreductase			G5B91_04545	642	213
gene	protein_coding	GCA_011044415.1	Primary Assembly	chromosome		CP049140.1	929741	931471	-							G5B91_04550	1731
CDS	with_protein	GCA_011044415.1	Primary Assembly	chromosome		CP049140.1	929741	931471	-	QIE85574.1			peptidase C13			G5B91_04550	1731	576
gene	protein_coding	GCA_011044415.1	Primary Assembly	chromosome		CP049140.1	931565	932020	-							G5B91_04555	456
CDS	with_protein	GCA_011044415.1	Primary Assembly	chromosome		CP049140.1	931565	932020	-	QIE85575.1			MaoC family dehydratase			G5B91_04555	456	151
gene	protein_coding	GCA_011044415.1	Primary Assembly	chromosome		CP049140.1	932189	932551	+							G5B91_04560	363
CDS	with_protein	GCA_011044415.1	Primary Assembly	chromosome		CP049140.1	932189	932551	+	QIE85576.1			CidA/LrgA family protein			G5B91_04560	363	120
gene	protein_coding	GCA_011044415.1	Primary Assembly	chromosome		CP049140.1	932551	933264	+							G5B91_04565	714
CDS	with_protein	GCA_011044415.1	Primary Assembly	chromosome		CP049140.1	932551	933264	+	QIE85577.1			LrgB family protein			G5B91_04565	714	237
gene	protein_coding	GCA_011044415.1	Primary Assembly	chromosome		CP049140.1	933425	934015	+							G5B91_04570	591
CDS	with_protein	GCA_011044415.1	Primary Assembly	chromosome		CP049140.1	933425	934015	+	QIE85578.1			ATP-dependent protease			G5B91_04570	591	196
gene	protein_coding	GCA_011044415.1	Primary Assembly	chromosome		CP049140.1	934016	935170	-							G5B91_04575	1155
CDS	with_protein	GCA_011044415.1	Primary Assembly	chromosome		CP049140.1	934016	935170	-	QIE85579.1			serine/threonine protein kinase			G5B91_04575	1155	384
gene	protein_coding	GCA_011044415.1	Primary Assembly	chromosome		CP049140.1	935174	935794	-					tagF		G5B91_04580	621
CDS	with_protein	GCA_011044415.1	Primary Assembly	chromosome		CP049140.1	935174	935794	-	QIE85580.1			type VI secretion system-associated protein TagF	tagF		G5B91_04580	621	206
gene	protein_coding	GCA_011044415.1	Primary Assembly	chromosome		CP049140.1	935791	939372	-					tssM		G5B91_04585	3582
CDS	with_protein	GCA_011044415.1	Primary Assembly	chromosome		CP049140.1	935791	939372	-	QIE85581.1			type VI secretion system membrane subunit TssM	tssM		G5B91_04585	3582	1193
gene	protein_coding	GCA_011044415.1	Primary Assembly	chromosome		CP049140.1	939369	940634	-							G5B91_04590	1266
CDS	with_protein	GCA_011044415.1	Primary Assembly	chromosome		CP049140.1	939369	940634	-	QIE85582.1			OmpA family protein			G5B91_04590	1266	421
gene	protein_coding	GCA_011044415.1	Primary Assembly	chromosome		CP049140.1	940687	942069	-					tssK		G5B91_04595	1383
CDS	with_protein	GCA_011044415.1	Primary Assembly	chromosome		CP049140.1	940687	942069	-	QIE85583.1			type VI secretion system baseplate subunit TssK	tssK		G5B91_04595	1383	460
gene	protein_coding	GCA_011044415.1	Primary Assembly	chromosome		CP049140.1	942066	942596	-					tssJ		G5B91_04600	531
CDS	with_protein	GCA_011044415.1	Primary Assembly	chromosome		CP049140.1	942066	942596	-	QIE85584.1			type VI secretion system lipoprotein TssJ	tssJ		G5B91_04600	531	176
gene	protein_coding	GCA_011044415.1	Primary Assembly	chromosome		CP049140.1	942689	944710	-					tagH		G5B91_04605	2022
CDS	with_protein	GCA_011044415.1	Primary Assembly	chromosome		CP049140.1	942689	944710	-	QIE85585.1			type VI secretion system-associated FHA domain protein TagH	tagH		G5B91_04605	2022	673
gene	protein_coding	GCA_011044415.1	Primary Assembly	chromosome		CP049140.1	944764	945153	-							G5B91_04610	390
CDS	with_protein	GCA_011044415.1	Primary Assembly	chromosome		CP049140.1	944764	945153	-	QIE85586.1			DUF4150 domain-containing protein			G5B91_04610	390	129
gene	protein_coding	GCA_011044415.1	Primary Assembly	chromosome		CP049140.1	945164	945790	-							G5B91_04615	627
CDS	with_protein	GCA_011044415.1	Primary Assembly	chromosome		CP049140.1	945164	945790	-	QIE85587.1			DUF3540 domain-containing protein			G5B91_04615	627	208
gene	protein_coding	GCA_011044415.1	Primary Assembly	chromosome		CP049140.1	945787	946899	-							G5B91_04620	1113
CDS	with_protein	GCA_011044415.1	Primary Assembly	chromosome		CP049140.1	945787	946899	-	QIE85588.1			pentapeptide repeat-containing protein			G5B91_04620	1113	370
gene	protein_coding	GCA_011044415.1	Primary Assembly	chromosome		CP049140.1	946896	949514	-							G5B91_04625	2619
CDS	with_protein	GCA_011044415.1	Primary Assembly	chromosome		CP049140.1	946896	949514	-	QIE85589.1			DUF2169 domain-containing protein			G5B91_04625	2619	872
gene	protein_coding	GCA_011044415.1	Primary Assembly	chromosome		CP049140.1	949527	951533	-					tssI		G5B91_04630	2007
CDS	with_protein	GCA_011044415.1	Primary Assembly	chromosome		CP049140.1	949527	951533	-	QIE85590.1			type VI secretion system tip protein VgrG	tssI		G5B91_04630	2007	668
gene	protein_coding	GCA_011044415.1	Primary Assembly	chromosome		CP049140.1	951760	953694	-					tssI		G5B91_04635	1935
CDS	with_protein	GCA_011044415.1	Primary Assembly	chromosome		CP049140.1	951760	953694	-	QIE85591.1			type VI secretion system tip protein VgrG	tssI		G5B91_04635	1935	644
gene	protein_coding	GCA_011044415.1	Primary Assembly	chromosome		CP049140.1	953691	956354	-					tssH		G5B91_04640	2664
CDS	with_protein	GCA_011044415.1	Primary Assembly	chromosome		CP049140.1	953691	956354	-	QIE85592.1			type VI secretion system ATPase TssH	tssH		G5B91_04640	2664	887
gene	protein_coding	GCA_011044415.1	Primary Assembly	chromosome		CP049140.1	956351	957520	-					tssG		G5B91_04645	1170
CDS	with_protein	GCA_011044415.1	Primary Assembly	chromosome		CP049140.1	956351	957520	-	QIE90792.1			type VI secretion system baseplate subunit TssG	tssG		G5B91_04645	1170	389
gene	protein_coding	GCA_011044415.1	Primary Assembly	chromosome		CP049140.1	957406	959274	-					tssF		G5B91_04650	1869
CDS	with_protein	GCA_011044415.1	Primary Assembly	chromosome		CP049140.1	957406	959274	-	QIE85593.1			type VI secretion system baseplate subunit TssF	tssF		G5B91_04650	1869	622
gene	protein_coding	GCA_011044415.1	Primary Assembly	chromosome		CP049140.1	959274	959822	-					tssE		G5B91_04655	549
CDS	with_protein	GCA_011044415.1	Primary Assembly	chromosome		CP049140.1	959274	959822	-	QIE85594.1			type VI secretion system baseplate subunit TssE	tssE		G5B91_04655	549	182
gene	protein_coding	GCA_011044415.1	Primary Assembly	chromosome		CP049140.1	959819	960637	-							G5B91_04660	819
CDS	with_protein	GCA_011044415.1	Primary Assembly	chromosome		CP049140.1	959819	960637	-	QIE85595.1			hypothetical protein			G5B91_04660	819	272
gene	protein_coding	GCA_011044415.1	Primary Assembly	chromosome		CP049140.1	960736	961218	-							G5B91_04665	483
CDS	with_protein	GCA_011044415.1	Primary Assembly	chromosome		CP049140.1	960736	961218	-	QIE85596.1			type VI secretion system tube protein Hcp			G5B91_04665	483	160
gene	protein_coding	GCA_011044415.1	Primary Assembly	chromosome		CP049140.1	961453	962955	-					tssC		G5B91_04670	1503
CDS	with_protein	GCA_011044415.1	Primary Assembly	chromosome		CP049140.1	961453	962955	-	QIE85597.1			type VI secretion system contractile sheath large subunit	tssC		G5B91_04670	1503	500
gene	protein_coding	GCA_011044415.1	Primary Assembly	chromosome		CP049140.1	962981	963502	-					tssB		G5B91_04675	522
CDS	with_protein	GCA_011044415.1	Primary Assembly	chromosome		CP049140.1	962981	963502	-	QIE85598.1			type VI secretion system contractile sheath small subunit	tssB		G5B91_04675	522	173
gene	protein_coding	GCA_011044415.1	Primary Assembly	chromosome		CP049140.1	963570	964586	-					tssA		G5B91_04680	1017
CDS	with_protein	GCA_011044415.1	Primary Assembly	chromosome		CP049140.1	963570	964586	-	QIE85599.1			type VI secretion system protein TssA	tssA		G5B91_04680	1017	338
gene	protein_coding	GCA_011044415.1	Primary Assembly	chromosome		CP049140.1	965324	966322	+							G5B91_04685	999
CDS	with_protein	GCA_011044415.1	Primary Assembly	chromosome		CP049140.1	965324	966322	+	QIE85600.1			LysR family transcriptional regulator			G5B91_04685	999	332
gene	protein_coding	GCA_011044415.1	Primary Assembly	chromosome		CP049140.1	966499	967686	-					prpF		G5B91_04690	1188
CDS	with_protein	GCA_011044415.1	Primary Assembly	chromosome		CP049140.1	966499	967686	-	QIE85601.1			2-methylaconitate cis-trans isomerase PrpF	prpF		G5B91_04690	1188	395
gene	protein_coding	GCA_011044415.1	Primary Assembly	chromosome		CP049140.1	967821	970430	-					acnD		G5B91_04695	2610
CDS	with_protein	GCA_011044415.1	Primary Assembly	chromosome		CP049140.1	967821	970430	-	QIE90793.1			Fe/S-dependent 2-methylisocitrate dehydratase AcnD	acnD		G5B91_04695	2610	869
gene	protein_coding	GCA_011044415.1	Primary Assembly	chromosome		CP049140.1	970445	971605	-					prpC		G5B91_04700	1161
CDS	with_protein	GCA_011044415.1	Primary Assembly	chromosome		CP049140.1	970445	971605	-	QIE85602.1			2-methylcitrate synthase	prpC		G5B91_04700	1161	386
gene	protein_coding	GCA_011044415.1	Primary Assembly	chromosome		CP049140.1	971777	972664	-					prpB		G5B91_04705	888
CDS	with_protein	GCA_011044415.1	Primary Assembly	chromosome		CP049140.1	971777	972664	-	QIE85603.1			methylisocitrate lyase	prpB		G5B91_04705	888	295
gene	protein_coding	GCA_011044415.1	Primary Assembly	chromosome		CP049140.1	972661	973383	-							G5B91_04710	723
CDS	with_protein	GCA_011044415.1	Primary Assembly	chromosome		CP049140.1	972661	973383	-	QIE85604.1			GntR family transcriptional regulator			G5B91_04710	723	240
gene	protein_coding	GCA_011044415.1	Primary Assembly	chromosome		CP049140.1	973604	974014	+							G5B91_04715	411
CDS	with_protein	GCA_011044415.1	Primary Assembly	chromosome		CP049140.1	973604	974014	+	QIE85605.1			hypothetical protein			G5B91_04715	411	136
gene	protein_coding	GCA_011044415.1	Primary Assembly	chromosome		CP049140.1	973995	974612	+							G5B91_04720	618
CDS	with_protein	GCA_011044415.1	Primary Assembly	chromosome		CP049140.1	973995	974612	+	QIE85606.1			class I SAM-dependent methyltransferase			G5B91_04720	618	205
gene	protein_coding	GCA_011044415.1	Primary Assembly	chromosome		CP049140.1	974591	974848	-							G5B91_04725	258
CDS	with_protein	GCA_011044415.1	Primary Assembly	chromosome		CP049140.1	974591	974848	-	QIE85607.1			hypothetical protein			G5B91_04725	258	85
gene	protein_coding	GCA_011044415.1	Primary Assembly	chromosome		CP049140.1	974957	975199	-							G5B91_04730	243
CDS	with_protein	GCA_011044415.1	Primary Assembly	chromosome		CP049140.1	974957	975199	-	QIE85608.1			hypothetical protein			G5B91_04730	243	80
gene	protein_coding	GCA_011044415.1	Primary Assembly	chromosome		CP049140.1	975320	976213	-							G5B91_04735	894
CDS	with_protein	GCA_011044415.1	Primary Assembly	chromosome		CP049140.1	975320	976213	-	QIE85609.1			NAD(P)H-binding protein			G5B91_04735	894	297
gene	protein_coding	GCA_011044415.1	Primary Assembly	chromosome		CP049140.1	976381	977361	+							G5B91_04740	981
CDS	with_protein	GCA_011044415.1	Primary Assembly	chromosome		CP049140.1	976381	977361	+	QIE85610.1			AraC family transcriptional regulator			G5B91_04740	981	326
gene	protein_coding	GCA_011044415.1	Primary Assembly	chromosome		CP049140.1	977910	979256	+							G5B91_04745	1347
CDS	with_protein	GCA_011044415.1	Primary Assembly	chromosome		CP049140.1	977910	979256	+	QIE90794.1			hypothetical protein			G5B91_04745	1347	448
gene	protein_coding	GCA_011044415.1	Primary Assembly	chromosome		CP049140.1	979333	979782	-							G5B91_04750	450
CDS	with_protein	GCA_011044415.1	Primary Assembly	chromosome		CP049140.1	979333	979782	-	QIE85611.1			hypothetical protein			G5B91_04750	450	149
gene	protein_coding	GCA_011044415.1	Primary Assembly	chromosome		CP049140.1	979861	981150	-							G5B91_04755	1290
CDS	with_protein	GCA_011044415.1	Primary Assembly	chromosome		CP049140.1	979861	981150	-	QIE85612.1			MFS transporter			G5B91_04755	1290	429
gene	protein_coding	GCA_011044415.1	Primary Assembly	chromosome		CP049140.1	981185	981556	-							G5B91_04760	372
CDS	with_protein	GCA_011044415.1	Primary Assembly	chromosome		CP049140.1	981185	981556	-	QIE85613.1			ethanolamine utilization protein EutQ			G5B91_04760	372	123
gene	protein_coding	GCA_011044415.1	Primary Assembly	chromosome		CP049140.1	981553	982881	-							G5B91_04765	1329
CDS	with_protein	GCA_011044415.1	Primary Assembly	chromosome		CP049140.1	981553	982881	-	QIE85614.1			FAD-binding oxidoreductase			G5B91_04765	1329	442
gene	protein_coding	GCA_011044415.1	Primary Assembly	chromosome		CP049140.1	982892	984292	-							G5B91_04770	1401
CDS	with_protein	GCA_011044415.1	Primary Assembly	chromosome		CP049140.1	982892	984292	-	QIE85615.1			FAD-dependent oxidoreductase			G5B91_04770	1401	466
gene	protein_coding	GCA_011044415.1	Primary Assembly	chromosome		CP049140.1	984305	985750	-							G5B91_04775	1446
CDS	with_protein	GCA_011044415.1	Primary Assembly	chromosome		CP049140.1	984305	985750	-	QIE85616.1			aldehyde dehydrogenase family protein			G5B91_04775	1446	481
gene	protein_coding	GCA_011044415.1	Primary Assembly	chromosome		CP049140.1	985761	986951	-							G5B91_04780	1191
CDS	with_protein	GCA_011044415.1	Primary Assembly	chromosome		CP049140.1	985761	986951	-	QIE85617.1			aromatic ring-hydroxylating dioxygenase subunit alpha			G5B91_04780	1191	396
gene	protein_coding	GCA_011044415.1	Primary Assembly	chromosome		CP049140.1	986990	987157	+							G5B91_04785	168
CDS	with_protein	GCA_011044415.1	Primary Assembly	chromosome		CP049140.1	986990	987157	+	QIE85618.1			hypothetical protein			G5B91_04785	168	55
gene	protein_coding	GCA_011044415.1	Primary Assembly	chromosome		CP049140.1	987361	989055	+							G5B91_04790	1695
CDS	with_protein	GCA_011044415.1	Primary Assembly	chromosome		CP049140.1	987361	989055	+	QIE85619.1			BCCT family transporter			G5B91_04790	1695	564
gene	protein_coding	GCA_011044415.1	Primary Assembly	chromosome		CP049140.1	989138	990046	-							G5B91_04795	909
CDS	with_protein	GCA_011044415.1	Primary Assembly	chromosome		CP049140.1	989138	990046	-	QIE85620.1			LysR family transcriptional regulator			G5B91_04795	909	302
gene	protein_coding	GCA_011044415.1	Primary Assembly	chromosome		CP049140.1	990179	991513	-							G5B91_04800	1335
CDS	with_protein	GCA_011044415.1	Primary Assembly	chromosome		CP049140.1	990179	991513	-	QIE85621.1			sigma-54-dependent Fis family transcriptional regulator			G5B91_04800	1335	444
gene	protein_coding	GCA_011044415.1	Primary Assembly	chromosome		CP049140.1	991510	993402	-							G5B91_04805	1893
CDS	with_protein	GCA_011044415.1	Primary Assembly	chromosome		CP049140.1	991510	993402	-	QIE90795.1			sensor histidine kinase			G5B91_04805	1893	630
gene	protein_coding	GCA_011044415.1	Primary Assembly	chromosome		CP049140.1	993483	995156	-					ggt		G5B91_04810	1674
CDS	with_protein	GCA_011044415.1	Primary Assembly	chromosome		CP049140.1	993483	995156	-	QIE85622.1			gamma-glutamyltransferase	ggt		G5B91_04810	1674	557
gene	protein_coding	GCA_011044415.1	Primary Assembly	chromosome		CP049140.1	995240	995974	-							G5B91_04815	735
CDS	with_protein	GCA_011044415.1	Primary Assembly	chromosome		CP049140.1	995240	995974	-	QIE85623.1			amino acid ABC transporter ATP-binding protein			G5B91_04815	735	244
gene	protein_coding	GCA_011044415.1	Primary Assembly	chromosome		CP049140.1	995971	996639	-							G5B91_04820	669
CDS	with_protein	GCA_011044415.1	Primary Assembly	chromosome		CP049140.1	995971	996639	-	QIE85624.1			ABC transporter permease subunit			G5B91_04820	669	222
gene	protein_coding	GCA_011044415.1	Primary Assembly	chromosome		CP049140.1	996636	997382	-							G5B91_04825	747
CDS	with_protein	GCA_011044415.1	Primary Assembly	chromosome		CP049140.1	996636	997382	-	QIE85625.1			amino acid ABC transporter permease			G5B91_04825	747	248
gene	protein_coding	GCA_011044415.1	Primary Assembly	chromosome		CP049140.1	997577	998485	-							G5B91_04830	909
CDS	with_protein	GCA_011044415.1	Primary Assembly	chromosome		CP049140.1	997577	998485	-	QIE85626.1			glutamate/aspartate ABC transporter substrate-binding protein			G5B91_04830	909	302
gene	protein_coding	GCA_011044415.1	Primary Assembly	chromosome		CP049140.1	998724	999338	-							G5B91_04835	615
CDS	with_protein	GCA_011044415.1	Primary Assembly	chromosome		CP049140.1	998724	999338	-	QIE90796.1			phosphatase PAP2 family protein			G5B91_04835	615	204
gene	protein_coding	GCA_011044415.1	Primary Assembly	chromosome		CP049140.1	999504	1000091	+							G5B91_04840	588
CDS	with_protein	GCA_011044415.1	Primary Assembly	chromosome		CP049140.1	999504	1000091	+	QIE90797.1			hypothetical protein			G5B91_04840	588	195
gene	protein_coding	GCA_011044415.1	Primary Assembly	chromosome		CP049140.1	1000035	1001123	-					ada		G5B91_04845	1089
CDS	with_protein	GCA_011044415.1	Primary Assembly	chromosome		CP049140.1	1000035	1001123	-	QIE85627.1			bifunctional DNA-binding transcriptional regulator/O6-methylguanine-DNA methyltransferase Ada	ada		G5B91_04845	1089	362
gene	protein_coding	GCA_011044415.1	Primary Assembly	chromosome		CP049140.1	1001255	1003606	+							G5B91_04850	2352
CDS	with_protein	GCA_011044415.1	Primary Assembly	chromosome		CP049140.1	1001255	1003606	+	QIE85628.1			transporter substrate-binding domain-containing protein			G5B91_04850	2352	783
gene	protein_coding	GCA_011044415.1	Primary Assembly	chromosome		CP049140.1	1003705	1004886	+							G5B91_04855	1182
CDS	with_protein	GCA_011044415.1	Primary Assembly	chromosome		CP049140.1	1003705	1004886	+	QIE85629.1			two-component system response regulator			G5B91_04855	1182	393
gene	protein_coding	GCA_011044415.1	Primary Assembly	chromosome		CP049140.1	1004959	1005855	+							G5B91_04860	897
CDS	with_protein	GCA_011044415.1	Primary Assembly	chromosome		CP049140.1	1004959	1005855	+	QIE85630.1			serine protein kinase RIO			G5B91_04860	897	298
gene	protein_coding	GCA_011044415.1	Primary Assembly	chromosome		CP049140.1	1005855	1006412	+							G5B91_04865	558
CDS	with_protein	GCA_011044415.1	Primary Assembly	chromosome		CP049140.1	1005855	1006412	+	QIE85631.1			nucleotidyltransferase family protein			G5B91_04865	558	185
gene	protein_coding	GCA_011044415.1	Primary Assembly	chromosome		CP049140.1	1006569	1007453	+							G5B91_04870	885
CDS	with_protein	GCA_011044415.1	Primary Assembly	chromosome		CP049140.1	1006569	1007453	+	QIE85632.1			EamA family transporter			G5B91_04870	885	294
gene	protein_coding	GCA_011044415.1	Primary Assembly	chromosome		CP049140.1	1007530	1008246	+							G5B91_04875	717
CDS	with_protein	GCA_011044415.1	Primary Assembly	chromosome		CP049140.1	1007530	1008246	+	QIE85633.1			hypothetical protein			G5B91_04875	717	238
gene	protein_coding	GCA_011044415.1	Primary Assembly	chromosome		CP049140.1	1008247	1008648	-					cueR		G5B91_04880	402
CDS	with_protein	GCA_011044415.1	Primary Assembly	chromosome		CP049140.1	1008247	1008648	-	QIE85634.1			Cu(I)-responsive transcriptional regulator	cueR		G5B91_04880	402	133
gene	protein_coding	GCA_011044415.1	Primary Assembly	chromosome		CP049140.1	1008697	1011102	-							G5B91_04885	2406
CDS	with_protein	GCA_011044415.1	Primary Assembly	chromosome		CP049140.1	1008697	1011102	-	QIE85635.1			copper-translocating P-type ATPase			G5B91_04885	2406	801
gene	protein_coding	GCA_011044415.1	Primary Assembly	chromosome		CP049140.1	1011223	1011681	-							G5B91_04890	459
CDS	with_protein	GCA_011044415.1	Primary Assembly	chromosome		CP049140.1	1011223	1011681	-	QIE85636.1			hypothetical protein			G5B91_04890	459	152
gene	protein_coding	GCA_011044415.1	Primary Assembly	chromosome		CP049140.1	1011836	1012033	+							G5B91_04895	198
CDS	with_protein	GCA_011044415.1	Primary Assembly	chromosome		CP049140.1	1011836	1012033	+	QIE85637.1			heavy-metal-associated domain-containing protein			G5B91_04895	198	65
gene	protein_coding	GCA_011044415.1	Primary Assembly	chromosome		CP049140.1	1012070	1012702	-							G5B91_04900	633
CDS	with_protein	GCA_011044415.1	Primary Assembly	chromosome		CP049140.1	1012070	1012702	-	QIE85638.1			TetR family transcriptional regulator			G5B91_04900	633	210
gene	protein_coding	GCA_011044415.1	Primary Assembly	chromosome		CP049140.1	1012858	1014042	+							G5B91_04905	1185
CDS	with_protein	GCA_011044415.1	Primary Assembly	chromosome		CP049140.1	1012858	1014042	+	QIE85639.1			efflux RND transporter periplasmic adaptor subunit			G5B91_04905	1185	394
gene	protein_coding	GCA_011044415.1	Primary Assembly	chromosome		CP049140.1	1014055	1017207	+							G5B91_04910	3153
CDS	with_protein	GCA_011044415.1	Primary Assembly	chromosome		CP049140.1	1014055	1017207	+	QIE85640.1			multidrug efflux RND transporter permease subunit			G5B91_04910	3153	1050
gene	protein_coding	GCA_011044415.1	Primary Assembly	chromosome		CP049140.1	1017407	1018582	+							G5B91_04915	1176
CDS	with_protein	GCA_011044415.1	Primary Assembly	chromosome		CP049140.1	1017407	1018582	+	QIE85641.1			multidrug effflux MFS transporter			G5B91_04915	1176	391
gene	protein_coding	GCA_011044415.1	Primary Assembly	chromosome		CP049140.1	1019062	1020957	+							G5B91_04920	1896
CDS	with_protein	GCA_011044415.1	Primary Assembly	chromosome		CP049140.1	1019062	1020957	+	QIE85642.1			propionyl-CoA synthetase			G5B91_04920	1896	631
gene	protein_coding	GCA_011044415.1	Primary Assembly	chromosome		CP049140.1	1021127	1021561	+							G5B91_04925	435
CDS	with_protein	GCA_011044415.1	Primary Assembly	chromosome		CP049140.1	1021127	1021561	+	QIE85643.1			response regulator			G5B91_04925	435	144
gene	protein_coding	GCA_011044415.1	Primary Assembly	chromosome		CP049140.1	1021594	1022496	-							G5B91_04930	903
CDS	with_protein	GCA_011044415.1	Primary Assembly	chromosome		CP049140.1	1021594	1022496	-	QIE85644.1			neutral zinc metallopeptidase			G5B91_04930	903	300
gene	protein_coding	GCA_011044415.1	Primary Assembly	chromosome		CP049140.1	1022686	1023909	-							G5B91_04935	1224
CDS	with_protein	GCA_011044415.1	Primary Assembly	chromosome		CP049140.1	1022686	1023909	-	QIE85645.1			cation:proton antiporter			G5B91_04935	1224	407
gene	protein_coding	GCA_011044415.1	Primary Assembly	chromosome		CP049140.1	1024036	1025556	-							G5B91_04940	1521
CDS	with_protein	GCA_011044415.1	Primary Assembly	chromosome		CP049140.1	1024036	1025556	-	QIE85646.1			tryptophan 7-halogenase			G5B91_04940	1521	506
gene	protein_coding	GCA_011044415.1	Primary Assembly	chromosome		CP049140.1	1026181	1027707	-							G5B91_04945	1527
CDS	with_protein	GCA_011044415.1	Primary Assembly	chromosome		CP049140.1	1026181	1027707	-	QIE85647.1			tryptophan 7-halogenase			G5B91_04945	1527	508
gene	protein_coding	GCA_011044415.1	Primary Assembly	chromosome		CP049140.1	1027883	1028743	-							G5B91_04950	861
CDS	with_protein	GCA_011044415.1	Primary Assembly	chromosome		CP049140.1	1027883	1028743	-	QIE85648.1			PhzF family phenazine biosynthesis protein			G5B91_04950	861	286
gene	protein_coding	GCA_011044415.1	Primary Assembly	chromosome		CP049140.1	1028916	1030133	+					alaC		G5B91_04955	1218
CDS	with_protein	GCA_011044415.1	Primary Assembly	chromosome		CP049140.1	1028916	1030133	+	QIE85649.1			alanine transaminase	alaC		G5B91_04955	1218	405
gene	protein_coding	GCA_011044415.1	Primary Assembly	chromosome		CP049140.1	1030300	1030734	-							G5B91_04960	435
CDS	with_protein	GCA_011044415.1	Primary Assembly	chromosome		CP049140.1	1030300	1030734	-	QIE85650.1			DUF411 domain-containing protein			G5B91_04960	435	144
gene	protein_coding	GCA_011044415.1	Primary Assembly	chromosome		CP049140.1	1030936	1031394	+							G5B91_04965	459
CDS	with_protein	GCA_011044415.1	Primary Assembly	chromosome		CP049140.1	1030936	1031394	+	QIE85651.1			DUF4345 domain-containing protein			G5B91_04965	459	152
gene	protein_coding	GCA_011044415.1	Primary Assembly	chromosome		CP049140.1	1031493	1031795	+							G5B91_04970	303
CDS	with_protein	GCA_011044415.1	Primary Assembly	chromosome		CP049140.1	1031493	1031795	+	QIE85652.1			DUF1883 domain-containing protein			G5B91_04970	303	100
gene	protein_coding	GCA_011044415.1	Primary Assembly	chromosome		CP049140.1	1031799	1032296	-							G5B91_04975	498
CDS	with_protein	GCA_011044415.1	Primary Assembly	chromosome		CP049140.1	1031799	1032296	-	QIE85653.1			DUF4136 domain-containing protein			G5B91_04975	498	165
gene	protein_coding	GCA_011044415.1	Primary Assembly	chromosome		CP049140.1	1032392	1033477	-					trmA		G5B91_04980	1086
CDS	with_protein	GCA_011044415.1	Primary Assembly	chromosome		CP049140.1	1032392	1033477	-	QIE85654.1			tRNA (uridine(54)-C5)-methyltransferase TrmA	trmA		G5B91_04980	1086	361
gene	protein_coding	GCA_011044415.1	Primary Assembly	chromosome		CP049140.1	1033669	1034964	-							G5B91_04985	1296
CDS	with_protein	GCA_011044415.1	Primary Assembly	chromosome		CP049140.1	1033669	1034964	-	QIE85655.1			NCS2 family permease			G5B91_04985	1296	431
gene	protein_coding	GCA_011044415.1	Primary Assembly	chromosome		CP049140.1	1035243	1035734	+							G5B91_04990	492
CDS	with_protein	GCA_011044415.1	Primary Assembly	chromosome		CP049140.1	1035243	1035734	+	QIE85656.1			hypothetical protein			G5B91_04990	492	163
gene	protein_coding	GCA_011044415.1	Primary Assembly	chromosome		CP049140.1	1035966	1037219	-							G5B91_04995	1254
[truncated: 12,219 more rows]

## Sheet: pPniHBP1_1
Pseudomonas nitroreducens HBP1 plasmid pPniHBP1_1
accession CP049142.1
# feature	class	assembly	assembly_unit	seq_type	chromosome	genomic_accession	start	end	strand	product_accession	non-redundant_refseq	related_accession	name	symbol	GeneID	locus_tag	feature_interval_length	product_length	attributes
gene	protein_coding	GCA_011044415.1	Primary Assembly	plasmid	pPniHBP1_1	CP049142.1	424950	1641	+							G5B91_33250	1734
CDS	with_protein	GCA_011044415.1	Primary Assembly	plasmid	pPniHBP1_1	CP049142.1	424950	1641	+	QIE91229.1			penicillin-binding protein 2			G5B91_33250	1734	577
gene	protein_coding	GCA_011044415.1	Primary Assembly	plasmid	pPniHBP1_1	CP049142.1	2551	3987	-							G5B91_33255	1437
CDS	with_protein	GCA_011044415.1	Primary Assembly	plasmid	pPniHBP1_1	CP049142.1	2551	3987	-	QIE91230.1			IS1182 family transposase			G5B91_33255	1437	478
gene	protein_coding	GCA_011044415.1	Primary Assembly	plasmid	pPniHBP1_1	CP049142.1	4101	4556	-							G5B91_33260	456
CDS	with_protein	GCA_011044415.1	Primary Assembly	plasmid	pPniHBP1_1	CP049142.1	4101	4556	-	QIE91231.1			Lrp/AsnC family transcriptional regulator			G5B91_33260	456	151
gene	pseudogene	GCA_011044415.1	Primary Assembly	plasmid	pPniHBP1_1	CP049142.1	4719	5335	+							G5B91_33265	617		pseudo
CDS	without_protein	GCA_011044415.1	Primary Assembly	plasmid	pPniHBP1_1	CP049142.1	4719	5335	+				LysE family translocator			G5B91_33265	617		pseudo
gene	protein_coding	GCA_011044415.1	Primary Assembly	plasmid	pPniHBP1_1	CP049142.1	5358	6197	+					panB		G5B91_33270	840
CDS	with_protein	GCA_011044415.1	Primary Assembly	plasmid	pPniHBP1_1	CP049142.1	5358	6197	+	QIE91232.1			3-methyl-2-oxobutanoate hydroxymethyltransferase	panB		G5B91_33270	840	279
gene	protein_coding	GCA_011044415.1	Primary Assembly	plasmid	pPniHBP1_1	CP049142.1	6223	6699	+							G5B91_33275	477
CDS	with_protein	GCA_011044415.1	Primary Assembly	plasmid	pPniHBP1_1	CP049142.1	6223	6699	+	QIE91233.1			MaoC family dehydratase			G5B91_33275	477	158
gene	protein_coding	GCA_011044415.1	Primary Assembly	plasmid	pPniHBP1_1	CP049142.1	6888	8324	-							G5B91_33280	1437
CDS	with_protein	GCA_011044415.1	Primary Assembly	plasmid	pPniHBP1_1	CP049142.1	6888	8324	-	QIE91234.1			IS1182 family transposase			G5B91_33280	1437	478
gene	pseudogene	GCA_011044415.1	Primary Assembly	plasmid	pPniHBP1_1	CP049142.1	8516	8752	+							G5B91_33285	237		pseudo
CDS	without_protein	GCA_011044415.1	Primary Assembly	plasmid	pPniHBP1_1	CP049142.1	8516	8752	+				DUF262 domain-containing protein			G5B91_33285	237		pseudo
gene	protein_coding	GCA_011044415.1	Primary Assembly	plasmid	pPniHBP1_1	CP049142.1	8850	9962	+							G5B91_33290	1113
CDS	with_protein	GCA_011044415.1	Primary Assembly	plasmid	pPniHBP1_1	CP049142.1	8850	9962	+	QIE91235.1			hypothetical protein			G5B91_33290	1113	370
gene	protein_coding	GCA_011044415.1	Primary Assembly	plasmid	pPniHBP1_1	CP049142.1	10488	10808	+							G5B91_33295	321
CDS	with_protein	GCA_011044415.1	Primary Assembly	plasmid	pPniHBP1_1	CP049142.1	10488	10808	+	QIE91236.1			hypothetical protein			G5B91_33295	321	106
gene	protein_coding	GCA_011044415.1	Primary Assembly	plasmid	pPniHBP1_1	CP049142.1	11115	11507	+							G5B91_33300	393
CDS	with_protein	GCA_011044415.1	Primary Assembly	plasmid	pPniHBP1_1	CP049142.1	11115	11507	+	QIE91237.1			response regulator			G5B91_33300	393	130
gene	protein_coding	GCA_011044415.1	Primary Assembly	plasmid	pPniHBP1_1	CP049142.1	11579	12034	+							G5B91_33305	456
CDS	with_protein	GCA_011044415.1	Primary Assembly	plasmid	pPniHBP1_1	CP049142.1	11579	12034	+	QIE91238.1			hypothetical protein			G5B91_33305	456	151
gene	protein_coding	GCA_011044415.1	Primary Assembly	plasmid	pPniHBP1_1	CP049142.1	12179	12421	+							G5B91_33310	243
CDS	with_protein	GCA_011044415.1	Primary Assembly	plasmid	pPniHBP1_1	CP049142.1	12179	12421	+	QIE91239.1			hypothetical protein			G5B91_33310	243	80
gene	protein_coding	GCA_011044415.1	Primary Assembly	plasmid	pPniHBP1_1	CP049142.1	12559	12939	+							G5B91_33315	381
CDS	with_protein	GCA_011044415.1	Primary Assembly	plasmid	pPniHBP1_1	CP049142.1	12559	12939	+	QIE91240.1			WGR domain-containing protein			G5B91_33315	381	126
gene	protein_coding	GCA_011044415.1	Primary Assembly	plasmid	pPniHBP1_1	CP049142.1	13032	13433	+							G5B91_33320	402
CDS	with_protein	GCA_011044415.1	Primary Assembly	plasmid	pPniHBP1_1	CP049142.1	13032	13433	+	QIE91241.1			hypothetical protein			G5B91_33320	402	133
gene	protein_coding	GCA_011044415.1	Primary Assembly	plasmid	pPniHBP1_1	CP049142.1	13579	14286	+							G5B91_33325	708
CDS	with_protein	GCA_011044415.1	Primary Assembly	plasmid	pPniHBP1_1	CP049142.1	13579	14286	+	QIE91242.1			hypothetical protein			G5B91_33325	708	235
gene	protein_coding	GCA_011044415.1	Primary Assembly	plasmid	pPniHBP1_1	CP049142.1	14283	14741	+							G5B91_33330	459
CDS	with_protein	GCA_011044415.1	Primary Assembly	plasmid	pPniHBP1_1	CP049142.1	14283	14741	+	QIE91243.1			hypothetical protein			G5B91_33330	459	152
gene	protein_coding	GCA_011044415.1	Primary Assembly	plasmid	pPniHBP1_1	CP049142.1	14738	15145	+							G5B91_33335	408
CDS	with_protein	GCA_011044415.1	Primary Assembly	plasmid	pPniHBP1_1	CP049142.1	14738	15145	+	QIE91244.1			transcriptional regulator			G5B91_33335	408	135
gene	protein_coding	GCA_011044415.1	Primary Assembly	plasmid	pPniHBP1_1	CP049142.1	15201	15404	+							G5B91_33340	204
CDS	with_protein	GCA_011044415.1	Primary Assembly	plasmid	pPniHBP1_1	CP049142.1	15201	15404	+	QIE91245.1			hypothetical protein			G5B91_33340	204	67
gene	protein_coding	GCA_011044415.1	Primary Assembly	plasmid	pPniHBP1_1	CP049142.1	15416	15643	+							G5B91_33345	228
CDS	with_protein	GCA_011044415.1	Primary Assembly	plasmid	pPniHBP1_1	CP049142.1	15416	15643	+	QIE91246.1			hypothetical protein			G5B91_33345	228	75
gene	protein_coding	GCA_011044415.1	Primary Assembly	plasmid	pPniHBP1_1	CP049142.1	15747	16667	+					rdgC		G5B91_33350	921
CDS	with_protein	GCA_011044415.1	Primary Assembly	plasmid	pPniHBP1_1	CP049142.1	15747	16667	+	QIE91247.1			recombination-associated protein RdgC	rdgC		G5B91_33350	921	306
gene	protein_coding	GCA_011044415.1	Primary Assembly	plasmid	pPniHBP1_1	CP049142.1	16710	16955	+							G5B91_33355	246
CDS	with_protein	GCA_011044415.1	Primary Assembly	plasmid	pPniHBP1_1	CP049142.1	16710	16955	+	QIE91248.1			hypothetical protein			G5B91_33355	246	81
gene	protein_coding	GCA_011044415.1	Primary Assembly	plasmid	pPniHBP1_1	CP049142.1	16962	17672	+							G5B91_33360	711
CDS	with_protein	GCA_011044415.1	Primary Assembly	plasmid	pPniHBP1_1	CP049142.1	16962	17672	+	QIE91249.1			hypothetical protein			G5B91_33360	711	236
gene	protein_coding	GCA_011044415.1	Primary Assembly	plasmid	pPniHBP1_1	CP049142.1	17669	18112	+							G5B91_33365	444
CDS	with_protein	GCA_011044415.1	Primary Assembly	plasmid	pPniHBP1_1	CP049142.1	17669	18112	+	QIE91250.1			hypothetical protein			G5B91_33365	444	147
gene	protein_coding	GCA_011044415.1	Primary Assembly	plasmid	pPniHBP1_1	CP049142.1	18198	18701	+							G5B91_33370	504
CDS	with_protein	GCA_011044415.1	Primary Assembly	plasmid	pPniHBP1_1	CP049142.1	18198	18701	+	QIE91251.1			hypothetical protein			G5B91_33370	504	167
gene	protein_coding	GCA_011044415.1	Primary Assembly	plasmid	pPniHBP1_1	CP049142.1	18725	19060	-							G5B91_33375	336
CDS	with_protein	GCA_011044415.1	Primary Assembly	plasmid	pPniHBP1_1	CP049142.1	18725	19060	-	QIE91252.1			hypothetical protein			G5B91_33375	336	111
gene	protein_coding	GCA_011044415.1	Primary Assembly	plasmid	pPniHBP1_1	CP049142.1	19047	19223	-					csrA		G5B91_33380	177
CDS	with_protein	GCA_011044415.1	Primary Assembly	plasmid	pPniHBP1_1	CP049142.1	19047	19223	-	QIE91253.1			carbon storage regulator CsrA	csrA		G5B91_33380	177	58
gene	protein_coding	GCA_011044415.1	Primary Assembly	plasmid	pPniHBP1_1	CP049142.1	19382	19825	+							G5B91_33385	444
CDS	with_protein	GCA_011044415.1	Primary Assembly	plasmid	pPniHBP1_1	CP049142.1	19382	19825	+	QIE91254.1			hypothetical protein			G5B91_33385	444	147
gene	protein_coding	GCA_011044415.1	Primary Assembly	plasmid	pPniHBP1_1	CP049142.1	19873	20226	-							G5B91_33390	354
CDS	with_protein	GCA_011044415.1	Primary Assembly	plasmid	pPniHBP1_1	CP049142.1	19873	20226	-	QIE91641.1			DNA binding protein			G5B91_33390	354	117
gene	protein_coding	GCA_011044415.1	Primary Assembly	plasmid	pPniHBP1_1	CP049142.1	20265	21452	+							G5B91_33395	1188
CDS	with_protein	GCA_011044415.1	Primary Assembly	plasmid	pPniHBP1_1	CP049142.1	20265	21452	+	QIE91255.1			replication protein			G5B91_33395	1188	395
gene	protein_coding	GCA_011044415.1	Primary Assembly	plasmid	pPniHBP1_1	CP049142.1	21705	22388	+							G5B91_33400	684
CDS	with_protein	GCA_011044415.1	Primary Assembly	plasmid	pPniHBP1_1	CP049142.1	21705	22388	+	QIE91256.1			hypothetical protein			G5B91_33400	684	227
gene	protein_coding	GCA_011044415.1	Primary Assembly	plasmid	pPniHBP1_1	CP049142.1	23281	23676	+							G5B91_33405	396
CDS	with_protein	GCA_011044415.1	Primary Assembly	plasmid	pPniHBP1_1	CP049142.1	23281	23676	+	QIE91257.1			hypothetical protein			G5B91_33405	396	131
gene	protein_coding	GCA_011044415.1	Primary Assembly	plasmid	pPniHBP1_1	CP049142.1	23999	24277	-							G5B91_33410	279
CDS	with_protein	GCA_011044415.1	Primary Assembly	plasmid	pPniHBP1_1	CP049142.1	23999	24277	-	QIE91258.1			hypothetical protein			G5B91_33410	279	92
gene	protein_coding	GCA_011044415.1	Primary Assembly	plasmid	pPniHBP1_1	CP049142.1	24472	25107	+							G5B91_33415	636
CDS	with_protein	GCA_011044415.1	Primary Assembly	plasmid	pPniHBP1_1	CP049142.1	24472	25107	+	QIE91259.1			hypothetical protein			G5B91_33415	636	211
gene	protein_coding	GCA_011044415.1	Primary Assembly	plasmid	pPniHBP1_1	CP049142.1	25104	25457	+							G5B91_33420	354
CDS	with_protein	GCA_011044415.1	Primary Assembly	plasmid	pPniHBP1_1	CP049142.1	25104	25457	+	QIE91260.1			hypothetical protein			G5B91_33420	354	117
gene	protein_coding	GCA_011044415.1	Primary Assembly	plasmid	pPniHBP1_1	CP049142.1	25466	25930	+							G5B91_33425	465
CDS	with_protein	GCA_011044415.1	Primary Assembly	plasmid	pPniHBP1_1	CP049142.1	25466	25930	+	QIE91261.1			hypothetical protein			G5B91_33425	465	154
gene	protein_coding	GCA_011044415.1	Primary Assembly	plasmid	pPniHBP1_1	CP049142.1	26324	26725	+							G5B91_33430	402
CDS	with_protein	GCA_011044415.1	Primary Assembly	plasmid	pPniHBP1_1	CP049142.1	26324	26725	+	QIE91642.1			hypothetical protein			G5B91_33430	402	133
gene	protein_coding	GCA_011044415.1	Primary Assembly	plasmid	pPniHBP1_1	CP049142.1	26885	28723	+							G5B91_33435	1839
CDS	with_protein	GCA_011044415.1	Primary Assembly	plasmid	pPniHBP1_1	CP049142.1	26885	28723	+	QIE91262.1			PRTRC system ParB family protein			G5B91_33435	1839	612
gene	protein_coding	GCA_011044415.1	Primary Assembly	plasmid	pPniHBP1_1	CP049142.1	28756	29259	+							G5B91_33440	504
CDS	with_protein	GCA_011044415.1	Primary Assembly	plasmid	pPniHBP1_1	CP049142.1	28756	29259	+	QIE91263.1			PRTRC system protein E			G5B91_33440	504	167
gene	protein_coding	GCA_011044415.1	Primary Assembly	plasmid	pPniHBP1_1	CP049142.1	29270	29482	+							G5B91_33445	213
CDS	with_protein	GCA_011044415.1	Primary Assembly	plasmid	pPniHBP1_1	CP049142.1	29270	29482	+	QIE91264.1			PRTRC system protein C			G5B91_33445	213	70
gene	protein_coding	GCA_011044415.1	Primary Assembly	plasmid	pPniHBP1_1	CP049142.1	29585	30985	+							G5B91_33450	1401
CDS	with_protein	GCA_011044415.1	Primary Assembly	plasmid	pPniHBP1_1	CP049142.1	29585	30985	+	QIE91265.1			hypothetical protein			G5B91_33450	1401	466
gene	protein_coding	GCA_011044415.1	Primary Assembly	plasmid	pPniHBP1_1	CP049142.1	30975	31670	+							G5B91_33455	696
CDS	with_protein	GCA_011044415.1	Primary Assembly	plasmid	pPniHBP1_1	CP049142.1	30975	31670	+	QIE91266.1			PRTRC system protein B			G5B91_33455	696	231
gene	protein_coding	GCA_011044415.1	Primary Assembly	plasmid	pPniHBP1_1	CP049142.1	31674	32465	+							G5B91_33460	792
CDS	with_protein	GCA_011044415.1	Primary Assembly	plasmid	pPniHBP1_1	CP049142.1	31674	32465	+	QIE91267.1			PRTRC system ThiF family protein			G5B91_33460	792	263
gene	protein_coding	GCA_011044415.1	Primary Assembly	plasmid	pPniHBP1_1	CP049142.1	32941	34350	+							G5B91_33465	1410
CDS	with_protein	GCA_011044415.1	Primary Assembly	plasmid	pPniHBP1_1	CP049142.1	32941	34350	+	QIE91268.1			hypothetical protein			G5B91_33465	1410	469
gene	protein_coding	GCA_011044415.1	Primary Assembly	plasmid	pPniHBP1_1	CP049142.1	34442	35092	+							G5B91_33470	651
CDS	with_protein	GCA_011044415.1	Primary Assembly	plasmid	pPniHBP1_1	CP049142.1	34442	35092	+	QIE91643.1			hypothetical protein			G5B91_33470	651	216
gene	protein_coding	GCA_011044415.1	Primary Assembly	plasmid	pPniHBP1_1	CP049142.1	35278	36078	+							G5B91_33475	801
CDS	with_protein	GCA_011044415.1	Primary Assembly	plasmid	pPniHBP1_1	CP049142.1	35278	36078	+	QIE91644.1			hypothetical protein			G5B91_33475	801	266
gene	protein_coding	GCA_011044415.1	Primary Assembly	plasmid	pPniHBP1_1	CP049142.1	36251	37357	+					dnaN		G5B91_33480	1107
CDS	with_protein	GCA_011044415.1	Primary Assembly	plasmid	pPniHBP1_1	CP049142.1	36251	37357	+	QIE91269.1			DNA polymerase III subunit beta	dnaN		G5B91_33480	1107	368
gene	protein_coding	GCA_011044415.1	Primary Assembly	plasmid	pPniHBP1_1	CP049142.1	37382	38947	+							G5B91_33485	1566
CDS	with_protein	GCA_011044415.1	Primary Assembly	plasmid	pPniHBP1_1	CP049142.1	37382	38947	+	QIE91270.1			RNA polymerase subunit sigma			G5B91_33485	1566	521
gene	protein_coding	GCA_011044415.1	Primary Assembly	plasmid	pPniHBP1_1	CP049142.1	38944	39297	+							G5B91_33490	354
CDS	with_protein	GCA_011044415.1	Primary Assembly	plasmid	pPniHBP1_1	CP049142.1	38944	39297	+	QIE91271.1			hypothetical protein			G5B91_33490	354	117
gene	protein_coding	GCA_011044415.1	Primary Assembly	plasmid	pPniHBP1_1	CP049142.1	39264	39737	-							G5B91_33495	474
CDS	with_protein	GCA_011044415.1	Primary Assembly	plasmid	pPniHBP1_1	CP049142.1	39264	39737	-	QIE91272.1			hypothetical protein			G5B91_33495	474	157
gene	protein_coding	GCA_011044415.1	Primary Assembly	plasmid	pPniHBP1_1	CP049142.1	39857	40402	+							G5B91_33500	546
CDS	with_protein	GCA_011044415.1	Primary Assembly	plasmid	pPniHBP1_1	CP049142.1	39857	40402	+	QIE91273.1			hypothetical protein			G5B91_33500	546	181
gene	protein_coding	GCA_011044415.1	Primary Assembly	plasmid	pPniHBP1_1	CP049142.1	40486	41451	+							G5B91_33505	966
CDS	with_protein	GCA_011044415.1	Primary Assembly	plasmid	pPniHBP1_1	CP049142.1	40486	41451	+	QIE91645.1			hypothetical protein			G5B91_33505	966	321
gene	protein_coding	GCA_011044415.1	Primary Assembly	plasmid	pPniHBP1_1	CP049142.1	41516	41812	+							G5B91_33510	297
CDS	with_protein	GCA_011044415.1	Primary Assembly	plasmid	pPniHBP1_1	CP049142.1	41516	41812	+	QIE91274.1			hypothetical protein			G5B91_33510	297	98
gene	protein_coding	GCA_011044415.1	Primary Assembly	plasmid	pPniHBP1_1	CP049142.1	41860	42897	+					recA		G5B91_33515	1038
CDS	with_protein	GCA_011044415.1	Primary Assembly	plasmid	pPniHBP1_1	CP049142.1	41860	42897	+	QIE91275.1			recombinase RecA	recA		G5B91_33515	1038	345
gene	protein_coding	GCA_011044415.1	Primary Assembly	plasmid	pPniHBP1_1	CP049142.1	42933	43862	-							G5B91_33520	930
CDS	with_protein	GCA_011044415.1	Primary Assembly	plasmid	pPniHBP1_1	CP049142.1	42933	43862	-	QIE91276.1			chemotaxis protein CheB			G5B91_33520	930	309
gene	protein_coding	GCA_011044415.1	Primary Assembly	plasmid	pPniHBP1_1	CP049142.1	43859	49618	-							G5B91_33525	5760
CDS	with_protein	GCA_011044415.1	Primary Assembly	plasmid	pPniHBP1_1	CP049142.1	43859	49618	-	QIE91277.1			response regulator			G5B91_33525	5760	1919
gene	protein_coding	GCA_011044415.1	Primary Assembly	plasmid	pPniHBP1_1	CP049142.1	49622	50407	-							G5B91_33530	786
CDS	with_protein	GCA_011044415.1	Primary Assembly	plasmid	pPniHBP1_1	CP049142.1	49622	50407	-	QIE91278.1			hypothetical protein			G5B91_33530	786	261
gene	protein_coding	GCA_011044415.1	Primary Assembly	plasmid	pPniHBP1_1	CP049142.1	50404	52419	-							G5B91_33535	2016
CDS	with_protein	GCA_011044415.1	Primary Assembly	plasmid	pPniHBP1_1	CP049142.1	50404	52419	-	QIE91279.1			methyl-accepting chemotaxis protein			G5B91_33535	2016	671
gene	protein_coding	GCA_011044415.1	Primary Assembly	plasmid	pPniHBP1_1	CP049142.1	52416	52904	-							G5B91_33540	489
CDS	with_protein	GCA_011044415.1	Primary Assembly	plasmid	pPniHBP1_1	CP049142.1	52416	52904	-	QIE91280.1			hypothetical protein			G5B91_33540	489	162
gene	protein_coding	GCA_011044415.1	Primary Assembly	plasmid	pPniHBP1_1	CP049142.1	52894	53280	-							G5B91_33545	387
CDS	with_protein	GCA_011044415.1	Primary Assembly	plasmid	pPniHBP1_1	CP049142.1	52894	53280	-	QIE91281.1			response regulator			G5B91_33545	387	128
gene	protein_coding	GCA_011044415.1	Primary Assembly	plasmid	pPniHBP1_1	CP049142.1	53423	54088	+							G5B91_33550	666
CDS	with_protein	GCA_011044415.1	Primary Assembly	plasmid	pPniHBP1_1	CP049142.1	53423	54088	+	QIE91282.1			hypothetical protein			G5B91_33550	666	221
gene	protein_coding	GCA_011044415.1	Primary Assembly	plasmid	pPniHBP1_1	CP049142.1	54151	55008	+							G5B91_33555	858
CDS	with_protein	GCA_011044415.1	Primary Assembly	plasmid	pPniHBP1_1	CP049142.1	54151	55008	+	QIE91283.1			ParB/RepB/Spo0J family partition protein			G5B91_33555	858	285
gene	protein_coding	GCA_011044415.1	Primary Assembly	plasmid	pPniHBP1_1	CP049142.1	55133	56542	+							G5B91_33560	1410
CDS	with_protein	GCA_011044415.1	Primary Assembly	plasmid	pPniHBP1_1	CP049142.1	55133	56542	+	QIE91284.1			hypothetical protein			G5B91_33560	1410	469
gene	protein_coding	GCA_011044415.1	Primary Assembly	plasmid	pPniHBP1_1	CP049142.1	56718	57620	+							G5B91_33565	903
CDS	with_protein	GCA_011044415.1	Primary Assembly	plasmid	pPniHBP1_1	CP049142.1	56718	57620	+	QIE91285.1			ParA family protein			G5B91_33565	903	300
gene	protein_coding	GCA_011044415.1	Primary Assembly	plasmid	pPniHBP1_1	CP049142.1	57620	58753	+							G5B91_33570	1134
CDS	with_protein	GCA_011044415.1	Primary Assembly	plasmid	pPniHBP1_1	CP049142.1	57620	58753	+	QIE91286.1			ParB/RepB/Spo0J family partition protein			G5B91_33570	1134	377
gene	protein_coding	GCA_011044415.1	Primary Assembly	plasmid	pPniHBP1_1	CP049142.1	59360	59497	+							G5B91_33575	138
CDS	with_protein	GCA_011044415.1	Primary Assembly	plasmid	pPniHBP1_1	CP049142.1	59360	59497	+	QIE91287.1			hypothetical protein			G5B91_33575	138	45
gene	protein_coding	GCA_011044415.1	Primary Assembly	plasmid	pPniHBP1_1	CP049142.1	59845	61083	+							G5B91_33580	1239
CDS	with_protein	GCA_011044415.1	Primary Assembly	plasmid	pPniHBP1_1	CP049142.1	59845	61083	+	QIE91288.1			hypothetical protein			G5B91_33580	1239	412
gene	protein_coding	GCA_011044415.1	Primary Assembly	plasmid	pPniHBP1_1	CP049142.1	61568	61708	+							G5B91_33585	141
CDS	with_protein	GCA_011044415.1	Primary Assembly	plasmid	pPniHBP1_1	CP049142.1	61568	61708	+	QIE91289.1			hypothetical protein			G5B91_33585	141	46
gene	protein_coding	GCA_011044415.1	Primary Assembly	plasmid	pPniHBP1_1	CP049142.1	61778	62728	+							G5B91_33590	951
CDS	with_protein	GCA_011044415.1	Primary Assembly	plasmid	pPniHBP1_1	CP049142.1	61778	62728	+	QIE91290.1			PD-(D/E)XK nuclease family protein			G5B91_33590	951	316
gene	protein_coding	GCA_011044415.1	Primary Assembly	plasmid	pPniHBP1_1	CP049142.1	62794	63291	+							G5B91_33595	498
CDS	with_protein	GCA_011044415.1	Primary Assembly	plasmid	pPniHBP1_1	CP049142.1	62794	63291	+	QIE91291.1			hypothetical protein			G5B91_33595	498	165
gene	protein_coding	GCA_011044415.1	Primary Assembly	plasmid	pPniHBP1_1	CP049142.1	63388	63633	+							G5B91_33600	246
CDS	with_protein	GCA_011044415.1	Primary Assembly	plasmid	pPniHBP1_1	CP049142.1	63388	63633	+	QIE91292.1			hypothetical protein			G5B91_33600	246	81
gene	protein_coding	GCA_011044415.1	Primary Assembly	plasmid	pPniHBP1_1	CP049142.1	63917	64240	+							G5B91_33605	324
CDS	with_protein	GCA_011044415.1	Primary Assembly	plasmid	pPniHBP1_1	CP049142.1	63917	64240	+	QIE91293.1			hypothetical protein			G5B91_33605	324	107
gene	protein_coding	GCA_011044415.1	Primary Assembly	plasmid	pPniHBP1_1	CP049142.1	64488	64922	+							G5B91_33610	435
CDS	with_protein	GCA_011044415.1	Primary Assembly	plasmid	pPniHBP1_1	CP049142.1	64488	64922	+	QIE91294.1			AsnC family protein			G5B91_33610	435	144
gene	protein_coding	GCA_011044415.1	Primary Assembly	plasmid	pPniHBP1_1	CP049142.1	65084	66202	+							G5B91_33615	1119
CDS	with_protein	GCA_011044415.1	Primary Assembly	plasmid	pPniHBP1_1	CP049142.1	65084	66202	+	QIE91295.1			AAA domain-containing protein			G5B91_33615	1119	372
gene	protein_coding	GCA_011044415.1	Primary Assembly	plasmid	pPniHBP1_1	CP049142.1	66215	67036	+							G5B91_33620	822
CDS	with_protein	GCA_011044415.1	Primary Assembly	plasmid	pPniHBP1_1	CP049142.1	66215	67036	+	QIE91296.1			hypothetical protein			G5B91_33620	822	273
gene	protein_coding	GCA_011044415.1	Primary Assembly	plasmid	pPniHBP1_1	CP049142.1	67172	67432	+							G5B91_33625	261
CDS	with_protein	GCA_011044415.1	Primary Assembly	plasmid	pPniHBP1_1	CP049142.1	67172	67432	+	QIE91297.1			hypothetical protein			G5B91_33625	261	86
gene	protein_coding	GCA_011044415.1	Primary Assembly	plasmid	pPniHBP1_1	CP049142.1	67601	67816	+							G5B91_33630	216
CDS	with_protein	GCA_011044415.1	Primary Assembly	plasmid	pPniHBP1_1	CP049142.1	67601	67816	+	QIE91298.1			hypothetical protein			G5B91_33630	216	71
gene	protein_coding	GCA_011044415.1	Primary Assembly	plasmid	pPniHBP1_1	CP049142.1	67819	69810	+							G5B91_33635	1992
CDS	with_protein	GCA_011044415.1	Primary Assembly	plasmid	pPniHBP1_1	CP049142.1	67819	69810	+	QIE91299.1			hypothetical protein			G5B91_33635	1992	663
gene	protein_coding	GCA_011044415.1	Primary Assembly	plasmid	pPniHBP1_1	CP049142.1	69889	70197	+							G5B91_33640	309
CDS	with_protein	GCA_011044415.1	Primary Assembly	plasmid	pPniHBP1_1	CP049142.1	69889	70197	+	QIE91300.1			hypothetical protein			G5B91_33640	309	102
gene	protein_coding	GCA_011044415.1	Primary Assembly	plasmid	pPniHBP1_1	CP049142.1	70352	71617	+							G5B91_33645	1266
CDS	with_protein	GCA_011044415.1	Primary Assembly	plasmid	pPniHBP1_1	CP049142.1	70352	71617	+	QIE91301.1			DUF3150 domain-containing protein			G5B91_33645	1266	421
gene	protein_coding	GCA_011044415.1	Primary Assembly	plasmid	pPniHBP1_1	CP049142.1	71693	72460	+							G5B91_33650	768
CDS	with_protein	GCA_011044415.1	Primary Assembly	plasmid	pPniHBP1_1	CP049142.1	71693	72460	+	QIE91302.1			hypothetical protein			G5B91_33650	768	255
gene	protein_coding	GCA_011044415.1	Primary Assembly	plasmid	pPniHBP1_1	CP049142.1	72559	73161	+							G5B91_33655	603
CDS	with_protein	GCA_011044415.1	Primary Assembly	plasmid	pPniHBP1_1	CP049142.1	72559	73161	+	QIE91303.1			hypothetical protein			G5B91_33655	603	200
gene	protein_coding	GCA_011044415.1	Primary Assembly	plasmid	pPniHBP1_1	CP049142.1	73277	73651	+							G5B91_33660	375
CDS	with_protein	GCA_011044415.1	Primary Assembly	plasmid	pPniHBP1_1	CP049142.1	73277	73651	+	QIE91304.1			hypothetical protein			G5B91_33660	375	124
gene	protein_coding	GCA_011044415.1	Primary Assembly	plasmid	pPniHBP1_1	CP049142.1	73927	74826	+							G5B91_33665	900
CDS	with_protein	GCA_011044415.1	Primary Assembly	plasmid	pPniHBP1_1	CP049142.1	73927	74826	+	QIE91305.1			hypothetical protein			G5B91_33665	900	299
gene	protein_coding	GCA_011044415.1	Primary Assembly	plasmid	pPniHBP1_1	CP049142.1	74879	75568	+							G5B91_33670	690
CDS	with_protein	GCA_011044415.1	Primary Assembly	plasmid	pPniHBP1_1	CP049142.1	74879	75568	+	QIE91306.1			hypothetical protein			G5B91_33670	690	229
gene	protein_coding	GCA_011044415.1	Primary Assembly	plasmid	pPniHBP1_1	CP049142.1	75610	76929	+							G5B91_33675	1320
CDS	with_protein	GCA_011044415.1	Primary Assembly	plasmid	pPniHBP1_1	CP049142.1	75610	76929	+	QIE91646.1			type IV secretion system DNA-binding domain-containing protein			G5B91_33675	1320	439
gene	protein_coding	GCA_011044415.1	Primary Assembly	plasmid	pPniHBP1_1	CP049142.1	76932	77405	+							G5B91_33680	474
CDS	with_protein	GCA_011044415.1	Primary Assembly	plasmid	pPniHBP1_1	CP049142.1	76932	77405	+	QIE91307.1			hypothetical protein			G5B91_33680	474	157
gene	protein_coding	GCA_011044415.1	Primary Assembly	plasmid	pPniHBP1_1	CP049142.1	77447	78937	-							G5B91_33685	1491
CDS	with_protein	GCA_011044415.1	Primary Assembly	plasmid	pPniHBP1_1	CP049142.1	77447	78937	-	QIE91308.1			HD domain-containing protein			G5B91_33685	1491	496
gene	protein_coding	GCA_011044415.1	Primary Assembly	plasmid	pPniHBP1_1	CP049142.1	79072	79950	+							G5B91_33690	879
CDS	with_protein	GCA_011044415.1	Primary Assembly	plasmid	pPniHBP1_1	CP049142.1	79072	79950	+	QIE91309.1			hypothetical protein			G5B91_33690	879	292
gene	protein_coding	GCA_011044415.1	Primary Assembly	plasmid	pPniHBP1_1	CP049142.1	79964	81607	+							G5B91_33695	1644
CDS	with_protein	GCA_011044415.1	Primary Assembly	plasmid	pPniHBP1_1	CP049142.1	79964	81607	+	QIE91310.1			pilus assembly protein			G5B91_33695	1644	547
gene	protein_coding	GCA_011044415.1	Primary Assembly	plasmid	pPniHBP1_1	CP049142.1	81607	82539	+							G5B91_33700	933
CDS	with_protein	GCA_011044415.1	Primary Assembly	plasmid	pPniHBP1_1	CP049142.1	81607	82539	+	QIE91311.1			hypothetical protein			G5B91_33700	933	310
gene	protein_coding	GCA_011044415.1	Primary Assembly	plasmid	pPniHBP1_1	CP049142.1	82539	83015	+							G5B91_33705	477
CDS	with_protein	GCA_011044415.1	Primary Assembly	plasmid	pPniHBP1_1	CP049142.1	82539	83015	+	QIE91312.1			hypothetical protein			G5B91_33705	477	158
gene	protein_coding	GCA_011044415.1	Primary Assembly	plasmid	pPniHBP1_1	CP049142.1	83018	83695	+							G5B91_33710	678
CDS	with_protein	GCA_011044415.1	Primary Assembly	plasmid	pPniHBP1_1	CP049142.1	83018	83695	+	QIE91313.1			hypothetical protein			G5B91_33710	678	225
gene	protein_coding	GCA_011044415.1	Primary Assembly	plasmid	pPniHBP1_1	CP049142.1	83698	85455	+					cpaF		G5B91_33715	1758
CDS	with_protein	GCA_011044415.1	Primary Assembly	plasmid	pPniHBP1_1	CP049142.1	83698	85455	+	QIE91314.1			Flp pilus assembly complex ATPase component	cpaF		G5B91_33715	1758	585
gene	protein_coding	GCA_011044415.1	Primary Assembly	plasmid	pPniHBP1_1	CP049142.1	85530	85991	+							G5B91_33720	462
CDS	with_protein	GCA_011044415.1	Primary Assembly	plasmid	pPniHBP1_1	CP049142.1	85530	85991	+	QIE91315.1			type II secretion system protein			G5B91_33720	462	153
gene	protein_coding	GCA_011044415.1	Primary Assembly	plasmid	pPniHBP1_1	CP049142.1	86002	87171	+							G5B91_33725	1170
CDS	with_protein	GCA_011044415.1	Primary Assembly	plasmid	pPniHBP1_1	CP049142.1	86002	87171	+	QIE91316.1			secretion protein			G5B91_33725	1170	389
gene	protein_coding	GCA_011044415.1	Primary Assembly	plasmid	pPniHBP1_1	CP049142.1	87180	87695	+							G5B91_33730	516
CDS	with_protein	GCA_011044415.1	Primary Assembly	plasmid	pPniHBP1_1	CP049142.1	87180	87695	+	QIE91647.1			type II secretion system protein			G5B91_33730	516	171
gene	protein_coding	GCA_011044415.1	Primary Assembly	plasmid	pPniHBP1_1	CP049142.1	87830	88846	+					cpaF		G5B91_33735	1017
CDS	with_protein	GCA_011044415.1	Primary Assembly	plasmid	pPniHBP1_1	CP049142.1	87830	88846	+	QIE91317.1			Flp pilus assembly complex ATPase component	cpaF		G5B91_33735	1017	338
gene	protein_coding	GCA_011044415.1	Primary Assembly	plasmid	pPniHBP1_1	CP049142.1	89004	89744	-							G5B91_33740	741
CDS	with_protein	GCA_011044415.1	Primary Assembly	plasmid	pPniHBP1_1	CP049142.1	89004	89744	-	QIE91648.1			EAL domain-containing protein			G5B91_33740	741	246
gene	protein_coding	GCA_011044415.1	Primary Assembly	plasmid	pPniHBP1_1	CP049142.1	89908	92598	+							G5B91_33745	2691
CDS	with_protein	GCA_011044415.1	Primary Assembly	plasmid	pPniHBP1_1	CP049142.1	89908	92598	+	QIE91318.1			hypothetical protein			G5B91_33745	2691	896
gene	protein_coding	GCA_011044415.1	Primary Assembly	plasmid	pPniHBP1_1	CP049142.1	92960	94156	-							G5B91_33750	1197
CDS	with_protein	GCA_011044415.1	Primary Assembly	plasmid	pPniHBP1_1	CP049142.1	92960	94156	-	QIE91319.1			MFS transporter			G5B91_33750	1197	398
gene	protein_coding	GCA_011044415.1	Primary Assembly	plasmid	pPniHBP1_1	CP049142.1	94293	94790	+							G5B91_33755	498
CDS	with_protein	GCA_011044415.1	Primary Assembly	plasmid	pPniHBP1_1	CP049142.1	94293	94790	+	QIE91320.1			MarR family transcriptional regulator			G5B91_33755	498	165
gene	protein_coding	GCA_011044415.1	Primary Assembly	plasmid	pPniHBP1_1	CP049142.1	94851	95366	+							G5B91_33760	516
CDS	with_protein	GCA_011044415.1	Primary Assembly	plasmid	pPniHBP1_1	CP049142.1	94851	95366	+	QIE91321.1			N-acetyltransferase			G5B91_33760	516	171
gene	protein_coding	GCA_011044415.1	Primary Assembly	plasmid	pPniHBP1_1	CP049142.1	95363	96727	+							G5B91_33765	1365
CDS	with_protein	GCA_011044415.1	Primary Assembly	plasmid	pPniHBP1_1	CP049142.1	95363	96727	+	QIE91322.1			FAD-dependent oxidoreductase			G5B91_33765	1365	454
gene	protein_coding	GCA_011044415.1	Primary Assembly	plasmid	pPniHBP1_1	CP049142.1	96855	97217	+					arsD		G5B91_33770	363
CDS	with_protein	GCA_011044415.1	Primary Assembly	plasmid	pPniHBP1_1	CP049142.1	96855	97217	+	QIE91323.1			arsenite efflux transporter metallochaperone ArsD	arsD		G5B91_33770	363	120
gene	protein_coding	GCA_011044415.1	Primary Assembly	plasmid	pPniHBP1_1	CP049142.1	97230	98987	+					arsA		G5B91_33775	1758
CDS	with_protein	GCA_011044415.1	Primary Assembly	plasmid	pPniHBP1_1	CP049142.1	97230	98987	+	QIE91324.1			arsenical pump-driving ATPase	arsA		G5B91_33775	1758	585
gene	protein_coding	GCA_011044415.1	Primary Assembly	plasmid	pPniHBP1_1	CP049142.1	99108	99905	-							G5B91_33780	798
CDS	with_protein	GCA_011044415.1	Primary Assembly	plasmid	pPniHBP1_1	CP049142.1	99108	99905	-	QIE91325.1			sulfite exporter TauE/SafE family protein			G5B91_33780	798	265
gene	protein_coding	GCA_011044415.1	Primary Assembly	plasmid	pPniHBP1_1	CP049142.1	100268	100681	+							G5B91_33785	414
CDS	with_protein	GCA_011044415.1	Primary Assembly	plasmid	pPniHBP1_1	CP049142.1	100268	100681	+	QIE91326.1			arsenate reductase ArsC			G5B91_33785	414	137
gene	protein_coding	GCA_011044415.1	Primary Assembly	plasmid	pPniHBP1_1	CP049142.1	100690	101046	+							G5B91_33790	357
CDS	with_protein	GCA_011044415.1	Primary Assembly	plasmid	pPniHBP1_1	CP049142.1	100690	101046	+	QIE91327.1			metalloregulator ArsR/SmtB family transcription factor			G5B91_33790	357	118
gene	protein_coding	GCA_011044415.1	Primary Assembly	plasmid	pPniHBP1_1	CP049142.1	101066	101536	+							G5B91_33795	471
CDS	with_protein	GCA_011044415.1	Primary Assembly	plasmid	pPniHBP1_1	CP049142.1	101066	101536	+	QIE91328.1			arsenate reductase ArsC			G5B91_33795	471	156
gene	protein_coding	GCA_011044415.1	Primary Assembly	plasmid	pPniHBP1_1	CP049142.1	101554	102615	+					arsB		G5B91_33800	1062
CDS	with_protein	GCA_011044415.1	Primary Assembly	plasmid	pPniHBP1_1	CP049142.1	101554	102615	+	QIE91329.1			ACR3 family arsenite efflux transporter	arsB		G5B91_33800	1062	353
gene	protein_coding	GCA_011044415.1	Primary Assembly	plasmid	pPniHBP1_1	CP049142.1	102620	103336	+					arsH		G5B91_33805	717
CDS	with_protein	GCA_011044415.1	Primary Assembly	plasmid	pPniHBP1_1	CP049142.1	102620	103336	+	QIE91330.1			arsenical resistance protein ArsH	arsH		G5B91_33805	717	238
gene	protein_coding	GCA_011044415.1	Primary Assembly	plasmid	pPniHBP1_1	CP049142.1	103349	103864	+							G5B91_33810	516
CDS	with_protein	GCA_011044415.1	Primary Assembly	plasmid	pPniHBP1_1	CP049142.1	103349	103864	+	QIE91649.1			protein phosphatase			G5B91_33810	516	171
gene	protein_coding	GCA_011044415.1	Primary Assembly	plasmid	pPniHBP1_1	CP049142.1	103885	104889	+							G5B91_33815	1005
CDS	with_protein	GCA_011044415.1	Primary Assembly	plasmid	pPniHBP1_1	CP049142.1	103885	104889	+	QIE91331.1			ArsJ-associated glyceraldehyde-3-phosphate dehydrogenase			G5B91_33815	1005	334
gene	protein_coding	GCA_011044415.1	Primary Assembly	plasmid	pPniHBP1_1	CP049142.1	104907	106139	+					arsJ		G5B91_33820	1233
CDS	with_protein	GCA_011044415.1	Primary Assembly	plasmid	pPniHBP1_1	CP049142.1	104907	106139	+	QIE91332.1			organoarsenical effux MFS transporter ArsJ	arsJ		G5B91_33820	1233	410
gene	protein_coding	GCA_011044415.1	Primary Assembly	plasmid	pPniHBP1_1	CP049142.1	106219	106656	+							G5B91_33825	438
CDS	with_protein	GCA_011044415.1	Primary Assembly	plasmid	pPniHBP1_1	CP049142.1	106219	106656	+	QIE91333.1			hypothetical protein			G5B91_33825	438	145
gene	protein_coding	GCA_011044415.1	Primary Assembly	plasmid	pPniHBP1_1	CP049142.1	106715	107476	+							G5B91_33830	762
CDS	with_protein	GCA_011044415.1	Primary Assembly	plasmid	pPniHBP1_1	CP049142.1	106715	107476	+	QIE91334.1			AraC family transcriptional regulator			G5B91_33830	762	253
gene	protein_coding	GCA_011044415.1	Primary Assembly	plasmid	pPniHBP1_1	CP049142.1	107509	108324	+							G5B91_33835	816
CDS	with_protein	GCA_011044415.1	Primary Assembly	plasmid	pPniHBP1_1	CP049142.1	107509	108324	+	QIE91335.1			sterol desaturase family protein			G5B91_33835	816	271
gene	protein_coding	GCA_011044415.1	Primary Assembly	plasmid	pPniHBP1_1	CP049142.1	108701	109222	-							G5B91_33840	522
CDS	with_protein	GCA_011044415.1	Primary Assembly	plasmid	pPniHBP1_1	CP049142.1	108701	109222	-	QIE91336.1			hypothetical protein			G5B91_33840	522	173
gene	protein_coding	GCA_011044415.1	Primary Assembly	plasmid	pPniHBP1_1	CP049142.1	109373	109819	-					cadR		G5B91_33845	447
CDS	with_protein	GCA_011044415.1	Primary Assembly	plasmid	pPniHBP1_1	CP049142.1	109373	109819	-	QIE91337.1			Cd(II)/Pb(II)-responsive transcriptional regulator	cadR		G5B91_33845	447	148
gene	protein_coding	GCA_011044415.1	Primary Assembly	plasmid	pPniHBP1_1	CP049142.1	109967	112306	+							G5B91_33850	2340
CDS	with_protein	GCA_011044415.1	Primary Assembly	plasmid	pPniHBP1_1	CP049142.1	109967	112306	+	QIE91650.1			heavy metal translocating P-type ATPase			G5B91_33850	2340	779
gene	protein_coding	GCA_011044415.1	Primary Assembly	plasmid	pPniHBP1_1	CP049142.1	112594	112938	+							G5B91_33855	345
CDS	with_protein	GCA_011044415.1	Primary Assembly	plasmid	pPniHBP1_1	CP049142.1	112594	112938	+	QIE91338.1			hypothetical protein			G5B91_33855	345	114
gene	protein_coding	GCA_011044415.1	Primary Assembly	plasmid	pPniHBP1_1	CP049142.1	113028	114272	+							G5B91_33860	1245
CDS	with_protein	GCA_011044415.1	Primary Assembly	plasmid	pPniHBP1_1	CP049142.1	113028	114272	+	QIE91651.1			TolC family protein			G5B91_33860	1245	414
gene	protein_coding	GCA_011044415.1	Primary Assembly	plasmid	pPniHBP1_1	CP049142.1	114269	115744	+							G5B91_33865	1476
CDS	with_protein	GCA_011044415.1	Primary Assembly	plasmid	pPniHBP1_1	CP049142.1	114269	115744	+	QIE91339.1			efflux RND transporter periplasmic adaptor subunit			G5B91_33865	1476	491
gene	protein_coding	GCA_011044415.1	Primary Assembly	plasmid	pPniHBP1_1	CP049142.1	115741	118893	+							G5B91_33870	3153
CDS	with_protein	GCA_011044415.1	Primary Assembly	plasmid	pPniHBP1_1	CP049142.1	115741	118893	+	QIE91340.1			efflux RND transporter permease subunit			G5B91_33870	3153	1050
gene	protein_coding	GCA_011044415.1	Primary Assembly	plasmid	pPniHBP1_1	CP049142.1	118890	119231	+							G5B91_33875	342
CDS	with_protein	GCA_011044415.1	Primary Assembly	plasmid	pPniHBP1_1	CP049142.1	118890	119231	+	QIE91341.1			copper-binding protein			G5B91_33875	342	113
gene	protein_coding	GCA_011044415.1	Primary Assembly	plasmid	pPniHBP1_1	CP049142.1	119469	120905	-							G5B91_33880	1437
CDS	with_protein	GCA_011044415.1	Primary Assembly	plasmid	pPniHBP1_1	CP049142.1	119469	120905	-	QIE91342.1			IS1182 family transposase			G5B91_33880	1437	478
gene	pseudogene	GCA_011044415.1	Primary Assembly	plasmid	pPniHBP1_1	CP049142.1	121087	121479	+							G5B91_33885	393		pseudo
CDS	without_protein	GCA_011044415.1	Primary Assembly	plasmid	pPniHBP1_1	CP049142.1	121087	121479	+				hypothetical protein			G5B91_33885	393		pseudo
gene	protein_coding	GCA_011044415.1	Primary Assembly	plasmid	pPniHBP1_1	CP049142.1	121541	124885	+							G5B91_33890	3345
CDS	with_protein	GCA_011044415.1	Primary Assembly	plasmid	pPniHBP1_1	CP049142.1	121541	124885	+	QIE91343.1			UvrD-helicase domain-containing protein			G5B91_33890	3345	1114
gene	protein_coding	GCA_011044415.1	Primary Assembly	plasmid	pPniHBP1_1	CP049142.1	124896	125420	-							G5B91_33895	525
CDS	with_protein	GCA_011044415.1	Primary Assembly	plasmid	pPniHBP1_1	CP049142.1	124896	125420	-	QIE91344.1			hypothetical protein			G5B91_33895	525	174
gene	protein_coding	GCA_011044415.1	Primary Assembly	plasmid	pPniHBP1_1	CP049142.1	125417	125635	-							G5B91_33900	219
CDS	with_protein	GCA_011044415.1	Primary Assembly	plasmid	pPniHBP1_1	CP049142.1	125417	125635	-	QIE91345.1			hypothetical protein			G5B91_33900	219	72
gene	protein_coding	GCA_011044415.1	Primary Assembly	plasmid	pPniHBP1_1	CP049142.1	125625	126224	-							G5B91_33905	600
CDS	with_protein	GCA_011044415.1	Primary Assembly	plasmid	pPniHBP1_1	CP049142.1	125625	126224	-	QIE91652.1			Crp/Fnr family transcriptional regulator			G5B91_33905	600	199
gene	protein_coding	GCA_011044415.1	Primary Assembly	plasmid	pPniHBP1_1	CP049142.1	126305	126745	-							G5B91_33910	441
CDS	with_protein	GCA_011044415.1	Primary Assembly	plasmid	pPniHBP1_1	CP049142.1	126305	126745	-	QIE91346.1			hypothetical protein			G5B91_33910	441	146
gene	protein_coding	GCA_011044415.1	Primary Assembly	plasmid	pPniHBP1_1	CP049142.1	126821	127084	-							G5B91_33915	264
CDS	with_protein	GCA_011044415.1	Primary Assembly	plasmid	pPniHBP1_1	CP049142.1	126821	127084	-	QIE91347.1			hypothetical protein			G5B91_33915	264	87
gene	protein_coding	GCA_011044415.1	Primary Assembly	plasmid	pPniHBP1_1	CP049142.1	127488	127856	+							G5B91_33920	369
CDS	with_protein	GCA_011044415.1	Primary Assembly	plasmid	pPniHBP1_1	CP049142.1	127488	127856	+	QIE91348.1			PilZ domain-containing protein			G5B91_33920	369	122
gene	protein_coding	GCA_011044415.1	Primary Assembly	plasmid	pPniHBP1_1	CP049142.1	128301	129434	-							G5B91_33925	1134
CDS	with_protein	GCA_011044415.1	Primary Assembly	plasmid	pPniHBP1_1	CP049142.1	128301	129434	-	QIE91349.1			hypothetical protein			G5B91_33925	1134	377
gene	protein_coding	GCA_011044415.1	Primary Assembly	plasmid	pPniHBP1_1	CP049142.1	129439	129984	-							G5B91_33930	546
CDS	with_protein	GCA_011044415.1	Primary Assembly	plasmid	pPniHBP1_1	CP049142.1	129439	129984	-	QIE91350.1			sel1 repeat family protein			G5B91_33930	546	181
gene	protein_coding	GCA_011044415.1	Primary Assembly	plasmid	pPniHBP1_1	CP049142.1	129968	131020	-							G5B91_33935	1053
CDS	with_protein	GCA_011044415.1	Primary Assembly	plasmid	pPniHBP1_1	CP049142.1	129968	131020	-	QIE91351.1			DNA replication terminus site-binding protein			G5B91_33935	1053	350
gene	protein_coding	GCA_011044415.1	Primary Assembly	plasmid	pPniHBP1_1	CP049142.1	131212	132867	+							G5B91_33940	1656
CDS	with_protein	GCA_011044415.1	Primary Assembly	plasmid	pPniHBP1_1	CP049142.1	131212	132867	+	QIE91352.1			sel1 repeat family protein			G5B91_33940	1656	551
gene	protein_coding	GCA_011044415.1	Primary Assembly	plasmid	pPniHBP1_1	CP049142.1	132854	133474	+							G5B91_33945	621
CDS	with_protein	GCA_011044415.1	Primary Assembly	plasmid	pPniHBP1_1	CP049142.1	132854	133474	+	QIE91353.1			DUF922 domain-containing Zn-dependent protease			G5B91_33945	621	206
gene	protein_coding	GCA_011044415.1	Primary Assembly	plasmid	pPniHBP1_1	CP049142.1	133498	134607	+							G5B91_33950	1110
CDS	with_protein	GCA_011044415.1	Primary Assembly	plasmid	pPniHBP1_1	CP049142.1	133498	134607	+	QIE91354.1			endonuclease/exonuclease/phosphatase family protein			G5B91_33950	1110	369
gene	protein_coding	GCA_011044415.1	Primary Assembly	plasmid	pPniHBP1_1	CP049142.1	134640	135416	+							G5B91_33955	777
CDS	with_protein	GCA_011044415.1	Primary Assembly	plasmid	pPniHBP1_1	CP049142.1	134640	135416	+	QIE91355.1			hypothetical protein			G5B91_33955	777	258
gene	protein_coding	GCA_011044415.1	Primary Assembly	plasmid	pPniHBP1_1	CP049142.1	135513	136574	+							G5B91_33960	1062
CDS	with_protein	GCA_011044415.1	Primary Assembly	plasmid	pPniHBP1_1	CP049142.1	135513	136574	+	QIE91356.1			hypothetical protein			G5B91_33960	1062	353
gene	protein_coding	GCA_011044415.1	Primary Assembly	plasmid	pPniHBP1_1	CP049142.1	136589	137242	-							G5B91_33965	654
CDS	with_protein	GCA_011044415.1	Primary Assembly	plasmid	pPniHBP1_1	CP049142.1	136589	137242	-	QIE91357.1			cyclic nucleotide-binding domain-containing protein			G5B91_33965	654	217
gene	pseudogene	GCA_011044415.1	Primary Assembly	plasmid	pPniHBP1_1	CP049142.1	137535	139855	+							G5B91_33970	2321		pseudo
CDS	without_protein	GCA_011044415.1	Primary Assembly	plasmid	pPniHBP1_1	CP049142.1	137535	139855	+				hypothetical protein			G5B91_33970	2321		pseudo
gene	protein_coding	GCA_011044415.1	Primary Assembly	plasmid	pPniHBP1_1	CP049142.1	139961	140533	+							G5B91_33975	573
CDS	with_protein	GCA_011044415.1	Primary Assembly	plasmid	pPniHBP1_1	CP049142.1	139961	140533	+	QIE91358.1			hypothetical protein			G5B91_33975	573	190
gene	protein_coding	GCA_011044415.1	Primary Assembly	plasmid	pPniHBP1_1	CP049142.1	140530	140913	-							G5B91_33980	384
CDS	with_protein	GCA_011044415.1	Primary Assembly	plasmid	pPniHBP1_1	CP049142.1	140530	140913	-	QIE91653.1			hypothetical protein			G5B91_33980	384	127
gene	protein_coding	GCA_011044415.1	Primary Assembly	plasmid	pPniHBP1_1	CP049142.1	141136	142134	+							G5B91_33985	999
CDS	with_protein	GCA_011044415.1	Primary Assembly	plasmid	pPniHBP1_1	CP049142.1	141136	142134	+	QIE91359.1			carboxylate--amine ligase			G5B91_33985	999	332
gene	protein_coding	GCA_011044415.1	Primary Assembly	plasmid	pPniHBP1_1	CP049142.1	142211	143347	+							G5B91_33990	1137
CDS	with_protein	GCA_011044415.1	Primary Assembly	plasmid	pPniHBP1_1	CP049142.1	142211	143347	+	QIE91360.1			trypsin			G5B91_33990	1137	378
gene	protein_coding	GCA_011044415.1	Primary Assembly	plasmid	pPniHBP1_1	CP049142.1	143419	144546	+							G5B91_33995	1128
CDS	with_protein	GCA_011044415.1	Primary Assembly	plasmid	pPniHBP1_1	CP049142.1	143419	144546	+	QIE91361.1			phosphoribosyltransferase			G5B91_33995	1128	375
gene	protein_coding	GCA_011044415.1	Primary Assembly	plasmid	pPniHBP1_1	CP049142.1	144536	145294	+							G5B91_34000	759
CDS	with_protein	GCA_011044415.1	Primary Assembly	plasmid	pPniHBP1_1	CP049142.1	144536	145294	+	QIE91362.1			trehalose phosphatase			G5B91_34000	759	252
gene	protein_coding	GCA_011044415.1	Primary Assembly	plasmid	pPniHBP1_1	CP049142.1	145287	146381	+							G5B91_34005	1095
CDS	with_protein	GCA_011044415.1	Primary Assembly	plasmid	pPniHBP1_1	CP049142.1	145287	146381	+	QIE91363.1			cysteine protease StiP family protein			G5B91_34005	1095	364
gene	protein_coding	GCA_011044415.1	Primary Assembly	plasmid	pPniHBP1_1	CP049142.1	146381	147331	+							G5B91_34010	951
CDS	with_protein	GCA_011044415.1	Primary Assembly	plasmid	pPniHBP1_1	CP049142.1	146381	147331	+	QIE91364.1			HpcH/HpaI aldolase/citrate lyase family protein			G5B91_34010	951	316
gene	protein_coding	GCA_011044415.1	Primary Assembly	plasmid	pPniHBP1_1	CP049142.1	147328	148056	+							G5B91_34015	729
CDS	with_protein	GCA_011044415.1	Primary Assembly	plasmid	pPniHBP1_1	CP049142.1	147328	148056	+	QIE91365.1			HAD-IB family hydrolase			G5B91_34015	729	242
gene	protein_coding	GCA_011044415.1	Primary Assembly	plasmid	pPniHBP1_1	CP049142.1	148059	148652	+							G5B91_34020	594
CDS	with_protein	GCA_011044415.1	Primary Assembly	plasmid	pPniHBP1_1	CP049142.1	148059	148652	+	QIE91366.1			TerD family protein			G5B91_34020	594	197
gene	protein_coding	GCA_011044415.1	Primary Assembly	plasmid	pPniHBP1_1	CP049142.1	148649	149857	+							G5B91_34025	1209
CDS	with_protein	GCA_011044415.1	Primary Assembly	plasmid	pPniHBP1_1	CP049142.1	148649	149857	+	QIE91367.1			tellurium resistance protein TerA			G5B91_34025	1209	402
gene	protein_coding	GCA_011044415.1	Primary Assembly	plasmid	pPniHBP1_1	CP049142.1	149908	150357	+							G5B91_34030	450
CDS	with_protein	GCA_011044415.1	Primary Assembly	plasmid	pPniHBP1_1	CP049142.1	149908	150357	+	QIE91368.1			tellurite resistance TerB family protein			G5B91_34030	450	149
gene	protein_coding	GCA_011044415.1	Primary Assembly	plasmid	pPniHBP1_1	CP049142.1	150369	151403	+							G5B91_34035	1035
CDS	with_protein	GCA_011044415.1	Primary Assembly	plasmid	pPniHBP1_1	CP049142.1	150369	151403	+	QIE91369.1			TerC/Alx family metal homeostasis membrane protein			G5B91_34035	1035	344
gene	protein_coding	GCA_011044415.1	Primary Assembly	plasmid	pPniHBP1_1	CP049142.1	151432	152007	+							G5B91_34040	576
CDS	with_protein	GCA_011044415.1	Primary Assembly	plasmid	pPniHBP1_1	CP049142.1	151432	152007	+	QIE91370.1			TerD family protein			G5B91_34040	576	191
gene	protein_coding	GCA_011044415.1	Primary Assembly	plasmid	pPniHBP1_1	CP049142.1	152040	152618	+							G5B91_34045	579
CDS	with_protein	GCA_011044415.1	Primary Assembly	plasmid	pPniHBP1_1	CP049142.1	152040	152618	+	QIE91371.1			TerD family protein			G5B91_34045	579	192
gene	protein_coding	GCA_011044415.1	Primary Assembly	plasmid	pPniHBP1_1	CP049142.1	152680	153747	+							G5B91_34050	1068
CDS	with_protein	GCA_011044415.1	Primary Assembly	plasmid	pPniHBP1_1	CP049142.1	152680	153747	+	QIE91372.1			DUF1311 domain-containing protein			G5B91_34050	1068	355
gene	protein_coding	GCA_011044415.1	Primary Assembly	plasmid	pPniHBP1_1	CP049142.1	153813	155006	+							G5B91_34055	1194
CDS	with_protein	GCA_011044415.1	Primary Assembly	plasmid	pPniHBP1_1	CP049142.1	153813	155006	+	QIE91373.1			DUF4236 domain-containing protein			G5B91_34055	1194	397
gene	protein_coding	GCA_011044415.1	Primary Assembly	plasmid	pPniHBP1_1	CP049142.1	155018	155872	+							G5B91_34060	855
CDS	with_protein	GCA_011044415.1	Primary Assembly	plasmid	pPniHBP1_1	CP049142.1	155018	155872	+	QIE91374.1			ankyrin repeat domain-containing protein			G5B91_34060	855	284
gene	pseudogene	GCA_011044415.1	Primary Assembly	plasmid	pPniHBP1_1	CP049142.1	156803	156892	+							G5B91_34065	90		pseudo
CDS	without_protein	GCA_011044415.1	Primary Assembly	plasmid	pPniHBP1_1	CP049142.1	156803	156892	+				SH3 domain-containing protein			G5B91_34065	90		pseudo
gene	protein_coding	GCA_011044415.1	Primary Assembly	plasmid	pPniHBP1_1	CP049142.1	156945	158207	-							G5B91_34070	1263
CDS	with_protein	GCA_011044415.1	Primary Assembly	plasmid	pPniHBP1_1	CP049142.1	156945	158207	-	QIE91375.1			tellurium resistance protein			G5B91_34070	1263	420
gene	protein_coding	GCA_011044415.1	Primary Assembly	plasmid	pPniHBP1_1	CP049142.1	158614	159882	+							G5B91_34075	1269
CDS	with_protein	GCA_011044415.1	Primary Assembly	plasmid	pPniHBP1_1	CP049142.1	158614	159882	+	QIE91376.1			hypothetical protein			G5B91_34075	1269	422
gene	protein_coding	GCA_011044415.1	Primary Assembly	plasmid	pPniHBP1_1	CP049142.1	159909	160763	+							G5B91_34080	855
CDS	with_protein	GCA_011044415.1	Primary Assembly	plasmid	pPniHBP1_1	CP049142.1	159909	160763	+	QIE91377.1			SH3 domain-containing protein			G5B91_34080	855	284
gene	protein_coding	GCA_011044415.1	Primary Assembly	plasmid	pPniHBP1_1	CP049142.1	160772	162700	+							G5B91_34085	1929
CDS	with_protein	GCA_011044415.1	Primary Assembly	plasmid	pPniHBP1_1	CP049142.1	160772	162700	+	QIE91378.1			hypothetical protein			G5B91_34085	1929	642
gene	protein_coding	GCA_011044415.1	Primary Assembly	plasmid	pPniHBP1_1	CP049142.1	162710	163924	+							G5B91_34090	1215
CDS	with_protein	GCA_011044415.1	Primary Assembly	plasmid	pPniHBP1_1	CP049142.1	162710	163924	+	QIE91379.1			hypothetical protein			G5B91_34090	1215	404
gene	protein_coding	GCA_011044415.1	Primary Assembly	plasmid	pPniHBP1_1	CP049142.1	164195	166402	+							G5B91_34095	2208
CDS	with_protein	GCA_011044415.1	Primary Assembly	plasmid	pPniHBP1_1	CP049142.1	164195	166402	+	QIE91380.1			hypothetical protein			G5B91_34095	2208	735
gene	protein_coding	GCA_011044415.1	Primary Assembly	plasmid	pPniHBP1_1	CP049142.1	166598	168199	+							G5B91_34100	1602
CDS	with_protein	GCA_011044415.1	Primary Assembly	plasmid	pPniHBP1_1	CP049142.1	166598	168199	+	QIE91381.1			hypothetical protein			G5B91_34100	1602	533
gene	protein_coding	GCA_011044415.1	Primary Assembly	plasmid	pPniHBP1_1	CP049142.1	168339	169424	+							G5B91_34105	1086
CDS	with_protein	GCA_011044415.1	Primary Assembly	plasmid	pPniHBP1_1	CP049142.1	168339	169424	+	QIE91382.1			CdaR family transcriptional regulator			G5B91_34105	1086	361
gene	protein_coding	GCA_011044415.1	Primary Assembly	plasmid	pPniHBP1_1	CP049142.1	169555	170694	+							G5B91_34110	1140
CDS	with_protein	GCA_011044415.1	Primary Assembly	plasmid	pPniHBP1_1	CP049142.1	169555	170694	+	QIE91383.1			glycerate kinase			G5B91_34110	1140	379
gene	protein_coding	GCA_011044415.1	Primary Assembly	plasmid	pPniHBP1_1	CP049142.1	170739	171419	-							G5B91_34115	681
CDS	with_protein	GCA_011044415.1	Primary Assembly	plasmid	pPniHBP1_1	CP049142.1	170739	171419	-	QIE91384.1			hypothetical protein			G5B91_34115	681	226
gene	protein_coding	GCA_011044415.1	Primary Assembly	plasmid	pPniHBP1_1	CP049142.1	171453	171995	-							G5B91_34120	543
CDS	with_protein	GCA_011044415.1	Primary Assembly	plasmid	pPniHBP1_1	CP049142.1	171453	171995	-	QIE91385.1			hypothetical protein			G5B91_34120	543	180
gene	protein_coding	GCA_011044415.1	Primary Assembly	plasmid	pPniHBP1_1	CP049142.1	172155	172502	+							G5B91_34125	348
CDS	with_protein	GCA_011044415.1	Primary Assembly	plasmid	pPniHBP1_1	CP049142.1	172155	172502	+	QIE91386.1			hypothetical protein			G5B91_34125	348	115
gene	protein_coding	GCA_011044415.1	Primary Assembly	plasmid	pPniHBP1_1	CP049142.1	172560	172751	-							G5B91_34130	192
CDS	with_protein	GCA_011044415.1	Primary Assembly	plasmid	pPniHBP1_1	CP049142.1	172560	172751	-	QIE91387.1			hypothetical protein			G5B91_34130	192	63
gene	protein_coding	GCA_011044415.1	Primary Assembly	plasmid	pPniHBP1_1	CP049142.1	172810	173385	-							G5B91_34135	576
CDS	with_protein	GCA_011044415.1	Primary Assembly	plasmid	pPniHBP1_1	CP049142.1	172810	173385	-	QIE91388.1			hypothetical protein			G5B91_34135	576	191
gene	protein_coding	GCA_011044415.1	Primary Assembly	plasmid	pPniHBP1_1	CP049142.1	173585	174835	+							G5B91_34140	1251
CDS	with_protein	GCA_011044415.1	Primary Assembly	plasmid	pPniHBP1_1	CP049142.1	173585	174835	+	QIE91389.1			TerD family protein			G5B91_34140	1251	416
gene	protein_coding	GCA_011044415.1	Primary Assembly	plasmid	pPniHBP1_1	CP049142.1	174926	175483	+							G5B91_34145	558
CDS	with_protein	GCA_011044415.1	Primary Assembly	plasmid	pPniHBP1_1	CP049142.1	174926	175483	+	QIE91390.1			HNH endonuclease			G5B91_34145	558	185
gene	protein_coding	GCA_011044415.1	Primary Assembly	plasmid	pPniHBP1_1	CP049142.1	175860	176948	-							G5B91_34150	1089
CDS	with_protein	GCA_011044415.1	Primary Assembly	plasmid	pPniHBP1_1	CP049142.1	175860	176948	-	QIE91654.1			AIM24 family protein			G5B91_34150	1089	362
gene	protein_coding	GCA_011044415.1	Primary Assembly	plasmid	pPniHBP1_1	CP049142.1	177039	178916	-							G5B91_34155	1878
CDS	with_protein	GCA_011044415.1	Primary Assembly	plasmid	pPniHBP1_1	CP049142.1	177039	178916	-	QIE91655.1			helicase			G5B91_34155	1878	625
gene	protein_coding	GCA_011044415.1	Primary Assembly	plasmid	pPniHBP1_1	CP049142.1	179406	180602	-							G5B91_34160	1197
CDS	with_protein	GCA_011044415.1	Primary Assembly	plasmid	pPniHBP1_1	CP049142.1	179406	180602	-	QIE91391.1			hypothetical protein			G5B91_34160	1197	398
gene	protein_coding	GCA_011044415.1	Primary Assembly	plasmid	pPniHBP1_1	CP049142.1	181528	184251	-							G5B91_34165	2724
CDS	with_protein	GCA_011044415.1	Primary Assembly	plasmid	pPniHBP1_1	CP049142.1	181528	184251	-	QIE91392.1			autotransporter outer membrane beta-barrel domain-containing protein			G5B91_34165	2724	907
gene	protein_coding	GCA_011044415.1	Primary Assembly	plasmid	pPniHBP1_1	CP049142.1	184424	184612	-							G5B91_34170	189
CDS	with_protein	GCA_011044415.1	Primary Assembly	plasmid	pPniHBP1_1	CP049142.1	184424	184612	-	QIE91393.1			hypothetical protein			G5B91_34170	189	62
gene	protein_coding	GCA_011044415.1	Primary Assembly	plasmid	pPniHBP1_1	CP049142.1	184763	185167	+							G5B91_34175	405
CDS	with_protein	GCA_011044415.1	Primary Assembly	plasmid	pPniHBP1_1	CP049142.1	184763	185167	+	QIE91394.1			response regulator			G5B91_34175	405	134
gene	protein_coding	GCA_011044415.1	Primary Assembly	plasmid	pPniHBP1_1	CP049142.1	185487	186599	+							G5B91_34180	1113
CDS	with_protein	GCA_011044415.1	Primary Assembly	plasmid	pPniHBP1_1	CP049142.1	185487	186599	+	QIE91656.1			site-specific integrase			G5B91_34180	1113	370
gene	protein_coding	GCA_011044415.1	Primary Assembly	plasmid	pPniHBP1_1	CP049142.1	188321	189424	+							G5B91_34185	1104
CDS	with_protein	GCA_011044415.1	Primary Assembly	plasmid	pPniHBP1_1	CP049142.1	188321	189424	+	QIE91395.1			TrfA			G5B91_34185	1104	367
gene	protein_coding	GCA_011044415.1	Primary Assembly	plasmid	pPniHBP1_1	CP049142.1	189463	190626	-							G5B91_34190	1164
CDS	with_protein	GCA_011044415.1	Primary Assembly	plasmid	pPniHBP1_1	CP049142.1	189463	190626	-	QIE91396.1			hypothetical protein			G5B91_34190	1164	387
gene	protein_coding	GCA_011044415.1	Primary Assembly	plasmid	pPniHBP1_1	CP049142.1	190784	191803	-							G5B91_34195	1020
CDS	with_protein	GCA_011044415.1	Primary Assembly	plasmid	pPniHBP1_1	CP049142.1	190784	191803	-	QIE91397.1			hypothetical protein			G5B91_34195	1020	339
gene	protein_coding	GCA_011044415.1	Primary Assembly	plasmid	pPniHBP1_1	CP049142.1	192493	192930	+							G5B91_34200	438
CDS	with_protein	GCA_011044415.1	Primary Assembly	plasmid	pPniHBP1_1	CP049142.1	192493	192930	+	QIE91398.1			hypothetical protein			G5B91_34200	438	145
gene	protein_coding	GCA_011044415.1	Primary Assembly	plasmid	pPniHBP1_1	CP049142.1	193041	193625	+							G5B91_34205	585
CDS	with_protein	GCA_011044415.1	Primary Assembly	plasmid	pPniHBP1_1	CP049142.1	193041	193625	+	QIE91399.1			hypothetical protein			G5B91_34205	585	194
gene	protein_coding	GCA_011044415.1	Primary Assembly	plasmid	pPniHBP1_1	CP049142.1	193622	194890	-							G5B91_34210	1269
CDS	with_protein	GCA_011044415.1	Primary Assembly	plasmid	pPniHBP1_1	CP049142.1	193622	194890	-	QIE91400.1			hypothetical protein			G5B91_34210	1269	422
gene	protein_coding	GCA_011044415.1	Primary Assembly	plasmid	pPniHBP1_1	CP049142.1	194903	195193	-							G5B91_34215	291
CDS	with_protein	GCA_011044415.1	Primary Assembly	plasmid	pPniHBP1_1	CP049142.1	194903	195193	-	QIE91401.1			hypothetical protein			G5B91_34215	291	96
gene	pseudogene	GCA_011044415.1	Primary Assembly	plasmid	pPniHBP1_1	CP049142.1	195855	196758	+							G5B91_34220	904		pseudo
CDS	without_protein	GCA_011044415.1	Primary Assembly	plasmid	pPniHBP1_1	CP049142.1	195855	196758	+				hypothetical protein			G5B91_34220	904		pseudo
gene	pseudogene	GCA_011044415.1	Primary Assembly	plasmid	pPniHBP1_1	CP049142.1	196915	197247	-							G5B91_34225	333		pseudo
CDS	without_protein	GCA_011044415.1	Primary Assembly	plasmid	pPniHBP1_1	CP049142.1	196915	197247	-				hypothetical protein			G5B91_34225	333		pseudo
gene	protein_coding	GCA_011044415.1	Primary Assembly	plasmid	pPniHBP1_1	CP049142.1	197240	197602	-							G5B91_34230	363
CDS	with_protein	GCA_011044415.1	Primary Assembly	plasmid	pPniHBP1_1	CP049142.1	197240	197602	-	QIE91402.1			hypothetical protein			G5B91_34230	363	120
gene	protein_coding	GCA_011044415.1	Primary Assembly	plasmid	pPniHBP1_1	CP049142.1	198048	198692	+							G5B91_34235	645
CDS	with_protein	GCA_011044415.1	Primary Assembly	plasmid	pPniHBP1_1	CP049142.1	198048	198692	+	QIE91403.1			SOS response-associated peptidase			G5B91_34235	645	214
gene	protein_coding	GCA_011044415.1	Primary Assembly	plasmid	pPniHBP1_1	CP049142.1	198883	199239	+							G5B91_34240	357
CDS	with_protein	GCA_011044415.1	Primary Assembly	plasmid	pPniHBP1_1	CP049142.1	198883	199239	+	QIE91404.1			hypothetical protein			G5B91_34240	357	118
gene	protein_coding	GCA_011044415.1	Primary Assembly	plasmid	pPniHBP1_1	CP049142.1	199357	200004	+							G5B91_34245	648
CDS	with_protein	GCA_011044415.1	Primary Assembly	plasmid	pPniHBP1_1	CP049142.1	199357	200004	+	QIE91405.1			hypothetical protein			G5B91_34245	648	215
gene	protein_coding	GCA_011044415.1	Primary Assembly	plasmid	pPniHBP1_1	CP049142.1	199898	200437	-							G5B91_34250	540
CDS	with_protein	GCA_011044415.1	Primary Assembly	plasmid	pPniHBP1_1	CP049142.1	199898	200437	-	QIE91406.1			DUF4263 domain-containing protein			G5B91_34250	540	179
gene	protein_coding	GCA_011044415.1	Primary Assembly	plasmid	pPniHBP1_1	CP049142.1	200660	201682	+							G5B91_34255	1023
CDS	with_protein	GCA_011044415.1	Primary Assembly	plasmid	pPniHBP1_1	CP049142.1	200660	201682	+	QIE91407.1			beta-propeller fold lactonase family protein			G5B91_34255	1023	340
gene	protein_coding	GCA_011044415.1	Primary Assembly	plasmid	pPniHBP1_1	CP049142.1	201823	202098	+							G5B91_34260	276
CDS	with_protein	GCA_011044415.1	Primary Assembly	plasmid	pPniHBP1_1	CP049142.1	201823	202098	+	QIE91408.1			DUF2933 domain-containing protein			G5B91_34260	276	91
gene	protein_coding	GCA_011044415.1	Primary Assembly	plasmid	pPniHBP1_1	CP049142.1	202095	202754	+							G5B91_34265	660
CDS	with_protein	GCA_011044415.1	Primary Assembly	plasmid	pPniHBP1_1	CP049142.1	202095	202754	+	QIE91409.1			isoprenylcysteine carboxylmethyltransferase family protein			G5B91_34265	660	219
gene	protein_coding	GCA_011044415.1	Primary Assembly	plasmid	pPniHBP1_1	CP049142.1	203142	203348	-							G5B91_34270	207
CDS	with_protein	GCA_011044415.1	Primary Assembly	plasmid	pPniHBP1_1	CP049142.1	203142	203348	-	QIE91410.1			hypothetical protein			G5B91_34270	207	68
gene	protein_coding	GCA_011044415.1	Primary Assembly	plasmid	pPniHBP1_1	CP049142.1	203674	204612	-					copD		G5B91_34275	939
CDS	with_protein	GCA_011044415.1	Primary Assembly	plasmid	pPniHBP1_1	CP049142.1	203674	204612	-	QIE91411.1			copper homeostasis membrane protein CopD	copD		G5B91_34275	939	312
gene	protein_coding	GCA_011044415.1	Primary Assembly	plasmid	pPniHBP1_1	CP049142.1	204616	205002	-					copC		G5B91_34280	387
CDS	with_protein	GCA_011044415.1	Primary Assembly	plasmid	pPniHBP1_1	CP049142.1	204616	205002	-	QIE91412.1			copper homeostasis periplasmic binding protein CopC	copC		G5B91_34280	387	128
gene	protein_coding	GCA_011044415.1	Primary Assembly	plasmid	pPniHBP1_1	CP049142.1	205076	206083	-							G5B91_34285	1008
CDS	with_protein	GCA_011044415.1	Primary Assembly	plasmid	pPniHBP1_1	CP049142.1	205076	206083	-	QIE91413.1			copper resistance protein CopB			G5B91_34285	1008	335
gene	protein_coding	GCA_011044415.1	Primary Assembly	plasmid	pPniHBP1_1	CP049142.1	206093	207916	-							G5B91_34290	1824
CDS	with_protein	GCA_011044415.1	Primary Assembly	plasmid	pPniHBP1_1	CP049142.1	206093	207916	-	QIE91414.1			copper resistance system multicopper oxidase			G5B91_34290	1824	607
gene	protein_coding	GCA_011044415.1	Primary Assembly	plasmid	pPniHBP1_1	CP049142.1	208214	208759	-							G5B91_34295	546
CDS	with_protein	GCA_011044415.1	Primary Assembly	plasmid	pPniHBP1_1	CP049142.1	208214	208759	-	QIE91415.1			plastocyanin			G5B91_34295	546	181
gene	protein_coding	GCA_011044415.1	Primary Assembly	plasmid	pPniHBP1_1	CP049142.1	209045	209728	+							G5B91_34300	684
CDS	with_protein	GCA_011044415.1	Primary Assembly	plasmid	pPniHBP1_1	CP049142.1	209045	209728	+	QIE91416.1			heavy metal response regulator transcription factor			G5B91_34300	684	227
gene	protein_coding	GCA_011044415.1	Primary Assembly	plasmid	pPniHBP1_1	CP049142.1	209725	211098	+							G5B91_34305	1374
CDS	with_protein	GCA_011044415.1	Primary Assembly	plasmid	pPniHBP1_1	CP049142.1	209725	211098	+	QIE91417.1			heavy metal sensor histidine kinase			G5B91_34305	1374	457
gene	protein_coding	GCA_011044415.1	Primary Assembly	plasmid	pPniHBP1_1	CP049142.1	211182	211628	-							G5B91_34310	447
CDS	with_protein	GCA_011044415.1	Primary Assembly	plasmid	pPniHBP1_1	CP049142.1	211182	211628	-	QIE91418.1			DUF411 domain-containing protein			G5B91_34310	447	148
gene	protein_coding	GCA_011044415.1	Primary Assembly	plasmid	pPniHBP1_1	CP049142.1	211644	211913	-							G5B91_34315	270
CDS	with_protein	GCA_011044415.1	Primary Assembly	plasmid	pPniHBP1_1	CP049142.1	211644	211913	-	QIE91419.1			heavy-metal-associated domain-containing protein			G5B91_34315	270	89
gene	pseudogene	GCA_011044415.1	Primary Assembly	plasmid	pPniHBP1_1	CP049142.1	212010	214547	-							G5B91_34320	2538		pseudo
CDS	without_protein	GCA_011044415.1	Primary Assembly	plasmid	pPniHBP1_1	CP049142.1	212010	214547	-				heavy metal translocating P-type ATPase			G5B91_34320	2538		pseudo
gene	protein_coding	GCA_011044415.1	Primary Assembly	plasmid	pPniHBP1_1	CP049142.1	214713	215153	-							G5B91_34325	441
CDS	with_protein	GCA_011044415.1	Primary Assembly	plasmid	pPniHBP1_1	CP049142.1	214713	215153	-	QIE91420.1			hypothetical protein			G5B91_34325	441	146
gene	protein_coding	GCA_011044415.1	Primary Assembly	plasmid	pPniHBP1_1	CP049142.1	215437	216593	-							G5B91_34330	1157
CDS	with_protein	GCA_011044415.1	Primary Assembly	plasmid	pPniHBP1_1	CP049142.1	215437	216593	-	QIE91421.1			IS3 family transposase			G5B91_34330	1158	385	ribosomal_slippage
gene	pseudogene	GCA_011044415.1	Primary Assembly	plasmid	pPniHBP1_1	CP049142.1	216915	217421	+							G5B91_34335	507		pseudo
CDS	without_protein	GCA_011044415.1	Primary Assembly	plasmid	pPniHBP1_1	CP049142.1	216915	217421	+				hypothetical protein			G5B91_34335	507		pseudo
gene	pseudogene	GCA_011044415.1	Primary Assembly	plasmid	pPniHBP1_1	CP049142.1	217726	217902	-							G5B91_34340	177		pseudo
CDS	without_protein	GCA_011044415.1	Primary Assembly	plasmid	pPniHBP1_1	CP049142.1	217726	217902	-				branched-chain amino acid ABC transporter substrate-binding protein			G5B91_34340	177		pseudo
gene	protein_coding	GCA_011044415.1	Primary Assembly	plasmid	pPniHBP1_1	CP049142.1	218387	219880	-					sucD		G5B91_34345	1494
CDS	with_protein	GCA_011044415.1	Primary Assembly	plasmid	pPniHBP1_1	CP049142.1	218387	219880	-	QIE91422.1			succinate--CoA ligase subunit alpha	sucD		G5B91_34345	1494	497
gene	protein_coding	GCA_011044415.1	Primary Assembly	plasmid	pPniHBP1_1	CP049142.1	219986	220873	-							G5B91_34350	888
CDS	with_protein	GCA_011044415.1	Primary Assembly	plasmid	pPniHBP1_1	CP049142.1	219986	220873	-	QIE91423.1			helix-turn-helix transcriptional regulator			G5B91_34350	888	295
gene	pseudogene	GCA_011044415.1	Primary Assembly	plasmid	pPniHBP1_1	CP049142.1	220988	221450	-					soxR		G5B91_34355	463		pseudo
CDS	without_protein	GCA_011044415.1	Primary Assembly	plasmid	pPniHBP1_1	CP049142.1	220988	221450	-				redox-sensitive transcriptional activator SoxR	soxR		G5B91_34355	463		pseudo
gene	protein_coding	GCA_011044415.1	Primary Assembly	plasmid	pPniHBP1_1	CP049142.1	221589	222008	+							G5B91_34360	420
CDS	with_protein	GCA_011044415.1	Primary Assembly	plasmid	pPniHBP1_1	CP049142.1	221589	222008	+	QIE91424.1			DoxX family protein			G5B91_34360	420	139
gene	protein_coding	GCA_011044415.1	Primary Assembly	plasmid	pPniHBP1_1	CP049142.1	222081	222773	-							G5B91_34365	693
CDS	with_protein	GCA_011044415.1	Primary Assembly	plasmid	pPniHBP1_1	CP049142.1	222081	222773	-	QIE91425.1			alpha/beta hydrolase			G5B91_34365	693	230
gene	protein_coding	GCA_011044415.1	Primary Assembly	plasmid	pPniHBP1_1	CP049142.1	222776	223378	-							G5B91_34370	603
CDS	with_protein	GCA_011044415.1	Primary Assembly	plasmid	pPniHBP1_1	CP049142.1	222776	223378	-	QIE91426.1			LysE family translocator			G5B91_34370	603	200
gene	protein_coding	GCA_011044415.1	Primary Assembly	plasmid	pPniHBP1_1	CP049142.1	223440	224060	-							G5B91_34375	621
CDS	with_protein	GCA_011044415.1	Primary Assembly	plasmid	pPniHBP1_1	CP049142.1	223440	224060	-	QIE91427.1			glutathione S-transferase			G5B91_34375	621	206
gene	protein_coding	GCA_011044415.1	Primary Assembly	plasmid	pPniHBP1_1	CP049142.1	224133	224735	-							G5B91_34380	603
CDS	with_protein	GCA_011044415.1	Primary Assembly	plasmid	pPniHBP1_1	CP049142.1	224133	224735	-	QIE91428.1			ATP-dependent Clp protease proteolytic subunit			G5B91_34380	603	200
gene	protein_coding	GCA_011044415.1	Primary Assembly	plasmid	pPniHBP1_1	CP049142.1	224770	225216	-							G5B91_34385	447
CDS	with_protein	GCA_011044415.1	Primary Assembly	plasmid	pPniHBP1_1	CP049142.1	224770	225216	-	QIE91429.1			DoxX family protein			G5B91_34385	447	148
gene	protein_coding	GCA_011044415.1	Primary Assembly	plasmid	pPniHBP1_1	CP049142.1	225369	226700	+							G5B91_34390	1332
CDS	with_protein	GCA_011044415.1	Primary Assembly	plasmid	pPniHBP1_1	CP049142.1	225369	226700	+	QIE91430.1			PLP-dependent aminotransferase family protein			G5B91_34390	1332	443
gene	pseudogene	GCA_011044415.1	Primary Assembly	plasmid	pPniHBP1_1	CP049142.1	226986	227690	-							G5B91_34395	705		pseudo
CDS	without_protein	GCA_011044415.1	Primary Assembly	plasmid	pPniHBP1_1	CP049142.1	226986	227690	-				thioredoxin domain-containing protein			G5B91_34395	705		pseudo
gene	pseudogene	GCA_011044415.1	Primary Assembly	plasmid	pPniHBP1_1	CP049142.1	227751	229643	-							G5B91_34400	1893		pseudo
CDS	without_protein	GCA_011044415.1	Primary Assembly	plasmid	pPniHBP1_1	CP049142.1	227751	229643	-				relaxase/mobilization nuclease and DUF3363 domain-containing protein			G5B91_34400	1893		pseudo
gene	protein_coding	GCA_011044415.1	Primary Assembly	plasmid	pPniHBP1_1	CP049142.1	229747	230499	-							G5B91_34405	753
CDS	with_protein	GCA_011044415.1	Primary Assembly	plasmid	pPniHBP1_1	CP049142.1	229747	230499	-	QIE91431.1			ABC transporter permease subunit			G5B91_34405	753	250
gene	protein_coding	GCA_011044415.1	Primary Assembly	plasmid	pPniHBP1_1	CP049142.1	230510	231397	-							G5B91_34410	888
CDS	with_protein	GCA_011044415.1	Primary Assembly	plasmid	pPniHBP1_1	CP049142.1	230510	231397	-	QIE91657.1			ABC transporter substrate-binding protein			G5B91_34410	888	295
gene	protein_coding	GCA_011044415.1	Primary Assembly	plasmid	pPniHBP1_1	CP049142.1	231558	232271	+							G5B91_34415	714
CDS	with_protein	GCA_011044415.1	Primary Assembly	plasmid	pPniHBP1_1	CP049142.1	231558	232271	+	QIE91432.1			Crp/Fnr family transcriptional regulator			G5B91_34415	714	237
gene	protein_coding	GCA_011044415.1	Primary Assembly	plasmid	pPniHBP1_1	CP049142.1	232419	232790	-							G5B91_34420	372
CDS	with_protein	GCA_011044415.1	Primary Assembly	plasmid	pPniHBP1_1	CP049142.1	232419	232790	-	QIE91433.1			dioxygenase			G5B91_34420	372	123
gene	protein_coding	GCA_011044415.1	Primary Assembly	plasmid	pPniHBP1_1	CP049142.1	233160	234605	+					ccoN		G5B91_34425	1446
CDS	with_protein	GCA_011044415.1	Primary Assembly	plasmid	pPniHBP1_1	CP049142.1	233160	234605	+	QIE91434.1			cytochrome-c oxidase, cbb3-type subunit I	ccoN		G5B91_34425	1446	481
gene	protein_coding	GCA_011044415.1	Primary Assembly	plasmid	pPniHBP1_1	CP049142.1	234616	234819	+							G5B91_34430	204
CDS	with_protein	GCA_011044415.1	Primary Assembly	plasmid	pPniHBP1_1	CP049142.1	234616	234819	+	QIE91435.1			hypothetical protein			G5B91_34430	204	67
gene	protein_coding	GCA_011044415.1	Primary Assembly	plasmid	pPniHBP1_1	CP049142.1	234958	236091	+							G5B91_34435	1134
CDS	with_protein	GCA_011044415.1	Primary Assembly	plasmid	pPniHBP1_1	CP049142.1	234958	236091	+	QIE91436.1			HPP family protein			G5B91_34435	1134	377
gene	protein_coding	GCA_011044415.1	Primary Assembly	plasmid	pPniHBP1_1	CP049142.1	236140	237000	+							G5B91_34440	861
CDS	with_protein	GCA_011044415.1	Primary Assembly	plasmid	pPniHBP1_1	CP049142.1	236140	237000	+	QIE91437.1			LysR family transcriptional regulator			G5B91_34440	861	286
gene	protein_coding	GCA_011044415.1	Primary Assembly	plasmid	pPniHBP1_1	CP049142.1	237173	237907	-							G5B91_34445	735
CDS	with_protein	GCA_011044415.1	Primary Assembly	plasmid	pPniHBP1_1	CP049142.1	237173	237907	-	QIE91438.1			glutamine amidotransferase			G5B91_34445	735	244
gene	protein_coding	GCA_011044415.1	Primary Assembly	plasmid	pPniHBP1_1	CP049142.1	237987	238694	-							G5B91_34450	708
CDS	with_protein	GCA_011044415.1	Primary Assembly	plasmid	pPniHBP1_1	CP049142.1	237987	238694	-	QIE91439.1			aspartate/glutamate racemase family protein			G5B91_34450	708	235
gene	protein_coding	GCA_011044415.1	Primary Assembly	plasmid	pPniHBP1_1	CP049142.1	238779	239645	+							G5B91_34455	867
CDS	with_protein	GCA_011044415.1	Primary Assembly	plasmid	pPniHBP1_1	CP049142.1	238779	239645	+	QIE91440.1			LysR family transcriptional regulator			G5B91_34455	867	288
gene	protein_coding	GCA_011044415.1	Primary Assembly	plasmid	pPniHBP1_1	CP049142.1	239893	241329	-							G5B91_34460	1437
CDS	with_protein	GCA_011044415.1	Primary Assembly	plasmid	pPniHBP1_1	CP049142.1	239893	241329	-	QIE91441.1			IS1182 family transposase			G5B91_34460	1437	478
gene	protein_coding	GCA_011044415.1	Primary Assembly	plasmid	pPniHBP1_1	CP049142.1	241526	241936	+							G5B91_34465	411
CDS	with_protein	GCA_011044415.1	Primary Assembly	plasmid	pPniHBP1_1	CP049142.1	241526	241936	+	QIE91442.1			helix-turn-helix transcriptional regulator			G5B91_34465	411	136
gene	protein_coding	GCA_011044415.1	Primary Assembly	plasmid	pPniHBP1_1	CP049142.1	242117	242746	+							G5B91_34470	630
CDS	with_protein	GCA_011044415.1	Primary Assembly	plasmid	pPniHBP1_1	CP049142.1	242117	242746	+	QIE91443.1			hydrolase			G5B91_34470	630	209
gene	protein_coding	GCA_011044415.1	Primary Assembly	plasmid	pPniHBP1_1	CP049142.1	243772	244071	+							G5B91_34475	300
CDS	with_protein	GCA_011044415.1	Primary Assembly	plasmid	pPniHBP1_1	CP049142.1	243772	244071	+	QIE91444.1			Arc family DNA-binding protein			G5B91_34475	300	99
gene	protein_coding	GCA_011044415.1	Primary Assembly	plasmid	pPniHBP1_1	CP049142.1	244541	244792	-							G5B91_34480	252
CDS	with_protein	GCA_011044415.1	Primary Assembly	plasmid	pPniHBP1_1	CP049142.1	244541	244792	-	QIE91445.1			helix-turn-helix transcriptional regulator			G5B91_34480	252	83
gene	protein_coding	GCA_011044415.1	Primary Assembly	plasmid	pPniHBP1_1	CP049142.1	244983	245231	-							G5B91_34485	249
CDS	with_protein	GCA_011044415.1	Primary Assembly	plasmid	pPniHBP1_1	CP049142.1	244983	245231	-	QIE91446.1			hypothetical protein			G5B91_34485	249	82
gene	protein_coding	GCA_011044415.1	Primary Assembly	plasmid	pPniHBP1_1	CP049142.1	246015	247451	-							G5B91_34490	1437
CDS	with_protein	GCA_011044415.1	Primary Assembly	plasmid	pPniHBP1_1	CP049142.1	246015	247451	-	QIE91447.1			IS1182 family transposase			G5B91_34490	1437	478
gene	protein_coding	GCA_011044415.1	Primary Assembly	plasmid	pPniHBP1_1	CP049142.1	247633	248352	-							G5B91_34495	720
CDS	with_protein	GCA_011044415.1	Primary Assembly	plasmid	pPniHBP1_1	CP049142.1	247633	248352	-	QIE91448.1			hypothetical protein			G5B91_34495	720	239
gene	protein_coding	GCA_011044415.1	Primary Assembly	plasmid	pPniHBP1_1	CP049142.1	248405	248770	-							G5B91_34500	366
CDS	with_protein	GCA_011044415.1	Primary Assembly	plasmid	pPniHBP1_1	CP049142.1	248405	248770	-	QIE91658.1			hypothetical protein			G5B91_34500	366	121
gene	protein_coding	GCA_011044415.1	Primary Assembly	plasmid	pPniHBP1_1	CP049142.1	248905	249588	+							G5B91_34505	684
CDS	with_protein	GCA_011044415.1	Primary Assembly	plasmid	pPniHBP1_1	CP049142.1	248905	249588	+	QIE91449.1			hypothetical protein			G5B91_34505	684	227
gene	protein_coding	GCA_011044415.1	Primary Assembly	plasmid	pPniHBP1_1	CP049142.1	249813	251975	-							G5B91_34510	2163
CDS	with_protein	GCA_011044415.1	Primary Assembly	plasmid	pPniHBP1_1	CP049142.1	249813	251975	-	QIE91450.1			tyrosine-type recombinase/integrase			G5B91_34510	2163	720
gene	protein_coding	GCA_011044415.1	Primary Assembly	plasmid	pPniHBP1_1	CP049142.1	251972	252991	-							G5B91_34515	1020
CDS	with_protein	GCA_011044415.1	Primary Assembly	plasmid	pPniHBP1_1	CP049142.1	251972	252991	-	QIE91451.1			site-specific integrase			G5B91_34515	1020	339
gene	pseudogene	GCA_011044415.1	Primary Assembly	plasmid	pPniHBP1_1	CP049142.1	253051	253185	-							G5B91_34520	135		pseudo
CDS	without_protein	GCA_011044415.1	Primary Assembly	plasmid	pPniHBP1_1	CP049142.1	253051	253185	-				DNA polymerase V subunit UmuC			G5B91_34520	135		pseudo
gene	protein_coding	GCA_011044415.1	Primary Assembly	plasmid	pPniHBP1_1	CP049142.1	253545	253961	-							G5B91_34525	417
CDS	with_protein	GCA_011044415.1	Primary Assembly	plasmid	pPniHBP1_1	CP049142.1	253545	253961	-	QIE91452.1			hypothetical protein			G5B91_34525	417	138
gene	protein_coding	GCA_011044415.1	Primary Assembly	plasmid	pPniHBP1_1	CP049142.1	253980	255662	-					merA		G5B91_34530	1683
CDS	with_protein	GCA_011044415.1	Primary Assembly	plasmid	pPniHBP1_1	CP049142.1	253980	255662	-	QIE91453.1			mercury(II) reductase	merA		G5B91_34530	1683	560
gene	protein_coding	GCA_011044415.1	Primary Assembly	plasmid	pPniHBP1_1	CP049142.1	255695	256129	-					merC		G5B91_34535	435
CDS	with_protein	GCA_011044415.1	Primary Assembly	plasmid	pPniHBP1_1	CP049142.1	255695	256129	-	QIE91454.1			organomercurial transporter MerC	merC		G5B91_34535	435	144
gene	protein_coding	GCA_011044415.1	Primary Assembly	plasmid	pPniHBP1_1	CP049142.1	256142	256417	-					merP		G5B91_34540	276
CDS	with_protein	GCA_011044415.1	Primary Assembly	plasmid	pPniHBP1_1	CP049142.1	256142	256417	-	QIE91455.1			mercury resistance system periplasmic binding protein MerP	merP		G5B91_34540	276	91
gene	protein_coding	GCA_011044415.1	Primary Assembly	plasmid	pPniHBP1_1	CP049142.1	256431	256781	-					merT		G5B91_34545	351
CDS	with_protein	GCA_011044415.1	Primary Assembly	plasmid	pPniHBP1_1	CP049142.1	256431	256781	-	QIE91456.1			mercuric ion transporter MerT	merT		G5B91_34545	351	116
gene	protein_coding	GCA_011044415.1	Primary Assembly	plasmid	pPniHBP1_1	CP049142.1	256853	257263	+					merR		G5B91_34550	411
CDS	with_protein	GCA_011044415.1	Primary Assembly	plasmid	pPniHBP1_1	CP049142.1	256853	257263	+	QIE91457.1			Hg(II)-responsive transcriptional regulator	merR		G5B91_34550	411	136
gene	protein_coding	GCA_011044415.1	Primary Assembly	plasmid	pPniHBP1_1	CP049142.1	257406	257588	-							G5B91_34555	183
CDS	with_protein	GCA_011044415.1	Primary Assembly	plasmid	pPniHBP1_1	CP049142.1	257406	257588	-	QIE91458.1			hypothetical protein			G5B91_34555	183	60
gene	pseudogene	GCA_011044415.1	Primary Assembly	plasmid	pPniHBP1_1	CP049142.1	257661	257809	+							G5B91_34560	149		pseudo
CDS	without_protein	GCA_011044415.1	Primary Assembly	plasmid	pPniHBP1_1	CP049142.1	257661	257809	+				DUF4113 domain-containing protein			G5B91_34560	149		pseudo
gene	protein_coding	GCA_011044415.1	Primary Assembly	plasmid	pPniHBP1_1	CP049142.1	257827	258180	-							G5B91_34565	354
CDS	with_protein	GCA_011044415.1	Primary Assembly	plasmid	pPniHBP1_1	CP049142.1	257827	258180	-	QIE91459.1			TetR family transcriptional regulator			G5B91_34565	354	117
gene	protein_coding	GCA_011044415.1	Primary Assembly	plasmid	pPniHBP1_1	CP049142.1	258252	259334	-							G5B91_34570	1083
CDS	with_protein	GCA_011044415.1	Primary Assembly	plasmid	pPniHBP1_1	CP049142.1	258252	259334	-	QIE91659.1			site-specific integrase			G5B91_34570	1083	360
gene	protein_coding	GCA_011044415.1	Primary Assembly	plasmid	pPniHBP1_1	CP049142.1	260086	261702	-							G5B91_34575	1617
CDS	with_protein	GCA_011044415.1	Primary Assembly	plasmid	pPniHBP1_1	CP049142.1	260086	261702	-	QIE91460.1			hypothetical protein			G5B91_34575	1617	538
gene	protein_coding	GCA_011044415.1	Primary Assembly	plasmid	pPniHBP1_1	CP049142.1	261713	262870	-							G5B91_34580	1158
CDS	with_protein	GCA_011044415.1	Primary Assembly	plasmid	pPniHBP1_1	CP049142.1	261713	262870	-	QIE91461.1			site-specific integrase			G5B91_34580	1158	385
gene	protein_coding	GCA_011044415.1	Primary Assembly	plasmid	pPniHBP1_1	CP049142.1	262968	263090	-							G5B91_34585	123
CDS	with_protein	GCA_011044415.1	Primary Assembly	plasmid	pPniHBP1_1	CP049142.1	262968	263090	-	QIE91660.1			hypothetical protein			G5B91_34585	123	40
gene	protein_coding	GCA_011044415.1	Primary Assembly	plasmid	pPniHBP1_1	CP049142.1	263093	263521	-							G5B91_34590	429
CDS	with_protein	GCA_011044415.1	Primary Assembly	plasmid	pPniHBP1_1	CP049142.1	263093	263521	-	QIE91462.1			hypothetical protein			G5B91_34590	429	142
gene	protein_coding	GCA_011044415.1	Primary Assembly	plasmid	pPniHBP1_1	CP049142.1	263791	264801	-							G5B91_34595	1011
CDS	with_protein	GCA_011044415.1	Primary Assembly	plasmid	pPniHBP1_1	CP049142.1	263791	264801	-	QIE91463.1			hypothetical protein			G5B91_34595	1011	336
gene	protein_coding	GCA_011044415.1	Primary Assembly	plasmid	pPniHBP1_1	CP049142.1	265052	265885	-							G5B91_34600	834
CDS	with_protein	GCA_011044415.1	Primary Assembly	plasmid	pPniHBP1_1	CP049142.1	265052	265885	-	QIE91464.1			hypothetical protein			G5B91_34600	834	277
gene	protein_coding	GCA_011044415.1	Primary Assembly	plasmid	pPniHBP1_1	CP049142.1	266040	266930	-							G5B91_34605	891
CDS	with_protein	GCA_011044415.1	Primary Assembly	plasmid	pPniHBP1_1	CP049142.1	266040	266930	-	QIE91465.1			prepilin-type N-terminal cleavage/methylation domain-containing protein			G5B91_34605	891	296
gene	protein_coding	GCA_011044415.1	Primary Assembly	plasmid	pPniHBP1_1	CP049142.1	267218	267913	+							G5B91_34610	696
CDS	with_protein	GCA_011044415.1	Primary Assembly	plasmid	pPniHBP1_1	CP049142.1	267218	267913	+	QIE91466.1			hypothetical protein			G5B91_34610	696	231
gene	protein_coding	GCA_011044415.1	Primary Assembly	plasmid	pPniHBP1_1	CP049142.1	268019	268243	+							G5B91_34615	225
CDS	with_protein	GCA_011044415.1	Primary Assembly	plasmid	pPniHBP1_1	CP049142.1	268019	268243	+	QIE91467.1			hypothetical protein			G5B91_34615	225	74
gene	protein_coding	GCA_011044415.1	Primary Assembly	plasmid	pPniHBP1_1	CP049142.1	268384	269520	-							G5B91_34620	1137
CDS	with_protein	GCA_011044415.1	Primary Assembly	plasmid	pPniHBP1_1	CP049142.1	268384	269520	-	QIE91468.1			hypothetical protein			G5B91_34620	1137	378
gene	protein_coding	GCA_011044415.1	Primary Assembly	plasmid	pPniHBP1_1	CP049142.1	269658	269843	-							G5B91_34625	186
CDS	with_protein	GCA_011044415.1	Primary Assembly	plasmid	pPniHBP1_1	CP049142.1	269658	269843	-	QIE91661.1			hypothetical protein			G5B91_34625	186	61
gene	protein_coding	GCA_011044415.1	Primary Assembly	plasmid	pPniHBP1_1	CP049142.1	270321	270737	-							G5B91_34630	417
CDS	with_protein	GCA_011044415.1	Primary Assembly	plasmid	pPniHBP1_1	CP049142.1	270321	270737	-	QIE91469.1			hypothetical protein			G5B91_34630	417	138
gene	protein_coding	GCA_011044415.1	Primary Assembly	plasmid	pPniHBP1_1	CP049142.1	270734	271282	-							G5B91_34635	549
CDS	with_protein	GCA_011044415.1	Primary Assembly	plasmid	pPniHBP1_1	CP049142.1	270734	271282	-	QIE91470.1			hypothetical protein			G5B91_34635	549	182
gene	protein_coding	GCA_011044415.1	Primary Assembly	plasmid	pPniHBP1_1	CP049142.1	272200	273009	-							G5B91_34640	810
CDS	with_protein	GCA_011044415.1	Primary Assembly	plasmid	pPniHBP1_1	CP049142.1	272200	273009	-	QIE91471.1			3'-5' exonuclease			G5B91_34640	810	269
gene	protein_coding	GCA_011044415.1	Primary Assembly	plasmid	pPniHBP1_1	CP049142.1	273155	273661	-							G5B91_34645	507
CDS	with_protein	GCA_011044415.1	Primary Assembly	plasmid	pPniHBP1_1	CP049142.1	273155	273661	-	QIE91472.1			ProQ activator of osmoprotectant transporter prop			G5B91_34645	507	168
gene	protein_coding	GCA_011044415.1	Primary Assembly	plasmid	pPniHBP1_1	CP049142.1	273803	274552	-							G5B91_34650	750
CDS	with_protein	GCA_011044415.1	Primary Assembly	plasmid	pPniHBP1_1	CP049142.1	273803	274552	-	QIE91473.1			hypothetical protein			G5B91_34650	750	249
gene	protein_coding	GCA_011044415.1	Primary Assembly	plasmid	pPniHBP1_1	CP049142.1	275317	276678	+							G5B91_34655	1362
CDS	with_protein	GCA_011044415.1	Primary Assembly	plasmid	pPniHBP1_1	CP049142.1	275317	276678	+	QIE91474.1			hypothetical protein			G5B91_34655	1362	453
gene	protein_coding	GCA_011044415.1	Primary Assembly	plasmid	pPniHBP1_1	CP049142.1	277088	277732	+							G5B91_34660	645
CDS	with_protein	GCA_011044415.1	Primary Assembly	plasmid	pPniHBP1_1	CP049142.1	277088	277732	+	QIE91475.1			hypothetical protein			G5B91_34660	645	214
gene	protein_coding	GCA_011044415.1	Primary Assembly	plasmid	pPniHBP1_1	CP049142.1	277729	278436	+							G5B91_34665	708
CDS	with_protein	GCA_011044415.1	Primary Assembly	plasmid	pPniHBP1_1	CP049142.1	277729	278436	+	QIE91476.1			nucleotidyl transferase AbiEii/AbiGii toxin family protein			G5B91_34665	708	235
gene	protein_coding	GCA_011044415.1	Primary Assembly	plasmid	pPniHBP1_1	CP049142.1	278436	279119	+							G5B91_34670	684
CDS	with_protein	GCA_011044415.1	Primary Assembly	plasmid	pPniHBP1_1	CP049142.1	278436	279119	+	QIE91477.1			hypothetical protein			G5B91_34670	684	227
gene	protein_coding	GCA_011044415.1	Primary Assembly	plasmid	pPniHBP1_1	CP049142.1	279342	280250	+							G5B91_34675	909
CDS	with_protein	GCA_011044415.1	Primary Assembly	plasmid	pPniHBP1_1	CP049142.1	279342	280250	+	QIE91478.1			hypothetical protein			G5B91_34675	909	302
gene	protein_coding	GCA_011044415.1	Primary Assembly	plasmid	pPniHBP1_1	CP049142.1	280594	280839	+							G5B91_34680	246
CDS	with_protein	GCA_011044415.1	Primary Assembly	plasmid	pPniHBP1_1	CP049142.1	280594	280839	+	QIE91479.1			hypothetical protein			G5B91_34680	246	81
gene	protein_coding	GCA_011044415.1	Primary Assembly	plasmid	pPniHBP1_1	CP049142.1	280981	281556	+							G5B91_34685	576
CDS	with_protein	GCA_011044415.1	Primary Assembly	plasmid	pPniHBP1_1	CP049142.1	280981	281556	+	QIE91480.1			hypothetical protein			G5B91_34685	576	191
gene	protein_coding	GCA_011044415.1	Primary Assembly	plasmid	pPniHBP1_1	CP049142.1	281564	282370	-							G5B91_34690	807
CDS	with_protein	GCA_011044415.1	Primary Assembly	plasmid	pPniHBP1_1	CP049142.1	281564	282370	-	QIE91481.1			hypothetical protein			G5B91_34690	807	268
gene	protein_coding	GCA_011044415.1	Primary Assembly	plasmid	pPniHBP1_1	CP049142.1	282565	283104	-							G5B91_34695	540
CDS	with_protein	GCA_011044415.1	Primary Assembly	plasmid	pPniHBP1_1	CP049142.1	282565	283104	-	QIE91482.1			hypothetical protein			G5B91_34695	540	179
gene	protein_coding	GCA_011044415.1	Primary Assembly	plasmid	pPniHBP1_1	CP049142.1	283171	283920	-							G5B91_34700	750
CDS	with_protein	GCA_011044415.1	Primary Assembly	plasmid	pPniHBP1_1	CP049142.1	283171	283920	-	QIE91483.1			hypothetical protein			G5B91_34700	750	249
gene	protein_coding	GCA_011044415.1	Primary Assembly	plasmid	pPniHBP1_1	CP049142.1	283997	284512	-							G5B91_34705	516
CDS	with_protein	GCA_011044415.1	Primary Assembly	plasmid	pPniHBP1_1	CP049142.1	283997	284512	-	QIE91484.1			hypothetical protein			G5B91_34705	516	171
gene	protein_coding	GCA_011044415.1	Primary Assembly	plasmid	pPniHBP1_1	CP049142.1	284702	285343	-							G5B91_34710	642
CDS	with_protein	GCA_011044415.1	Primary Assembly	plasmid	pPniHBP1_1	CP049142.1	284702	285343	-	QIE91485.1			hypothetical protein			G5B91_34710	642	213
gene	protein_coding	GCA_011044415.1	Primary Assembly	plasmid	pPniHBP1_1	CP049142.1	285367	286287	-							G5B91_34715	921
CDS	with_protein	GCA_011044415.1	Primary Assembly	plasmid	pPniHBP1_1	CP049142.1	285367	286287	-	QIE91486.1			hypothetical protein			G5B91_34715	921	306
gene	protein_coding	GCA_011044415.1	Primary Assembly	plasmid	pPniHBP1_1	CP049142.1	287335	287874	+							G5B91_34720	540
CDS	with_protein	GCA_011044415.1	Primary Assembly	plasmid	pPniHBP1_1	CP049142.1	287335	287874	+	QIE91487.1			hypothetical protein			G5B91_34720	540	179
gene	protein_coding	GCA_011044415.1	Primary Assembly	plasmid	pPniHBP1_1	CP049142.1	288008	288538	+							G5B91_34725	531
CDS	with_protein	GCA_011044415.1	Primary Assembly	plasmid	pPniHBP1_1	CP049142.1	288008	288538	+	QIE91488.1			hypothetical protein			G5B91_34725	531	176
gene	protein_coding	GCA_011044415.1	Primary Assembly	plasmid	pPniHBP1_1	CP049142.1	288584	289336	+							G5B91_34730	753
CDS	with_protein	GCA_011044415.1	Primary Assembly	plasmid	pPniHBP1_1	CP049142.1	288584	289336	+	QIE91489.1			hypothetical protein			G5B91_34730	753	250
gene	protein_coding	GCA_011044415.1	Primary Assembly	plasmid	pPniHBP1_1	CP049142.1	289352	290467	-							G5B91_34735	1116
CDS	with_protein	GCA_011044415.1	Primary Assembly	plasmid	pPniHBP1_1	CP049142.1	289352	290467	-	QIE91490.1			hypothetical protein			G5B91_34735	1116	371
gene	protein_coding	GCA_011044415.1	Primary Assembly	plasmid	pPniHBP1_1	CP049142.1	290460	291662	-							G5B91_34740	1203
CDS	with_protein	GCA_011044415.1	Primary Assembly	plasmid	pPniHBP1_1	CP049142.1	290460	291662	-	QIE91491.1			hypothetical protein			G5B91_34740	1203	400
gene	protein_coding	GCA_011044415.1	Primary Assembly	plasmid	pPniHBP1_1	CP049142.1	292038	293288	+							G5B91_34745	1251
CDS	with_protein	GCA_011044415.1	Primary Assembly	plasmid	pPniHBP1_1	CP049142.1	292038	293288	+	QIE91492.1			integrase arm-type DNA-binding domain-containing protein			G5B91_34745	1251	416
gene	protein_coding	GCA_011044415.1	Primary Assembly	plasmid	pPniHBP1_1	CP049142.1	293431	294111	-							G5B91_34750	681
CDS	with_protein	GCA_011044415.1	Primary Assembly	plasmid	pPniHBP1_1	CP049142.1	293431	294111	-	QIE91493.1			hypothetical protein			G5B91_34750	681	226
gene	protein_coding	GCA_011044415.1	Primary Assembly	plasmid	pPniHBP1_1	CP049142.1	294108	295235	-							G5B91_34755	1128
CDS	with_protein	GCA_011044415.1	Primary Assembly	plasmid	pPniHBP1_1	CP049142.1	294108	295235	-	QIE91494.1			hypothetical protein			G5B91_34755	1128	375
gene	protein_coding	GCA_011044415.1	Primary Assembly	plasmid	pPniHBP1_1	CP049142.1	295232	296209	-							G5B91_34760	978
CDS	with_protein	GCA_011044415.1	Primary Assembly	plasmid	pPniHBP1_1	CP049142.1	295232	296209	-	QIE91495.1			hypothetical protein			G5B91_34760	978	325
gene	protein_coding	GCA_011044415.1	Primary Assembly	plasmid	pPniHBP1_1	CP049142.1	296558	296887	+							G5B91_34765	330
CDS	with_protein	GCA_011044415.1	Primary Assembly	plasmid	pPniHBP1_1	CP049142.1	296558	296887	+	QIE91496.1			hypothetical protein			G5B91_34765	330	109
gene	protein_coding	GCA_011044415.1	Primary Assembly	plasmid	pPniHBP1_1	CP049142.1	296979	297947	+							G5B91_34770	969
CDS	with_protein	GCA_011044415.1	Primary Assembly	plasmid	pPniHBP1_1	CP049142.1	296979	297947	+	QIE91497.1			DUF932 domain-containing protein			G5B91_34770	969	322
gene	protein_coding	GCA_011044415.1	Primary Assembly	plasmid	pPniHBP1_1	CP049142.1	298023	299027	+							G5B91_34775	1005
CDS	with_protein	GCA_011044415.1	Primary Assembly	plasmid	pPniHBP1_1	CP049142.1	298023	299027	+	QIE91498.1			YqaJ viral recombinase family protein			G5B91_34775	1005	334
gene	pseudogene	GCA_011044415.1	Primary Assembly	plasmid	pPniHBP1_1	CP049142.1	299118	300068	+							G5B91_34780	951		pseudo
CDS	without_protein	GCA_011044415.1	Primary Assembly	plasmid	pPniHBP1_1	CP049142.1	299118	300068	+				hydrolase or metal-binding protein			G5B91_34780	951		pseudo
gene	protein_coding	GCA_011044415.1	Primary Assembly	plasmid	pPniHBP1_1	CP049142.1	300040	300588	+							G5B91_34785	549
CDS	with_protein	GCA_011044415.1	Primary Assembly	plasmid	pPniHBP1_1	CP049142.1	300040	300588	+	QIE91499.1			DNA repair protein RadC			G5B91_34785	549	182
gene	protein_coding	GCA_011044415.1	Primary Assembly	plasmid	pPniHBP1_1	CP049142.1	300840	301997	+							G5B91_34790	1158
CDS	with_protein	GCA_011044415.1	Primary Assembly	plasmid	pPniHBP1_1	CP049142.1	300840	301997	+	QIE91500.1			iron-containing alcohol dehydrogenase			G5B91_34790	1158	385
gene	protein_coding	GCA_011044415.1	Primary Assembly	plasmid	pPniHBP1_1	CP049142.1	302080	302757	+							G5B91_34795	678
CDS	with_protein	GCA_011044415.1	Primary Assembly	plasmid	pPniHBP1_1	CP049142.1	302080	302757	+	QIE91501.1			type 1 glutamine amidotransferase domain-containing protein			G5B91_34795	678	225
gene	protein_coding	GCA_011044415.1	Primary Assembly	plasmid	pPniHBP1_1	CP049142.1	302767	303069	+							G5B91_34800	303
CDS	with_protein	GCA_011044415.1	Primary Assembly	plasmid	pPniHBP1_1	CP049142.1	302767	303069	+	QIE91502.1			DUF1330 domain-containing protein			G5B91_34800	303	100
gene	protein_coding	GCA_011044415.1	Primary Assembly	plasmid	pPniHBP1_1	CP049142.1	303139	303963	+							G5B91_34805	825
CDS	with_protein	GCA_011044415.1	Primary Assembly	plasmid	pPniHBP1_1	CP049142.1	303139	303963	+	QIE91503.1			NADPH-dependent oxidoreductase			G5B91_34805	825	274
gene	protein_coding	GCA_011044415.1	Primary Assembly	plasmid	pPniHBP1_1	CP049142.1	304330	305430	+							G5B91_34810	1101
CDS	with_protein	GCA_011044415.1	Primary Assembly	plasmid	pPniHBP1_1	CP049142.1	304330	305430	+	QIE91504.1			NADH:flavin oxidoreductase/NADH oxidase			G5B91_34810	1101	366
gene	protein_coding	GCA_011044415.1	Primary Assembly	plasmid	pPniHBP1_1	CP049142.1	305509	306900	+							G5B91_34815	1392
CDS	with_protein	GCA_011044415.1	Primary Assembly	plasmid	pPniHBP1_1	CP049142.1	305509	306900	+	QIE91505.1			NAD-dependent succinate-semialdehyde dehydrogenase			G5B91_34815	1392	463
gene	protein_coding	GCA_011044415.1	Primary Assembly	plasmid	pPniHBP1_1	CP049142.1	307152	308651	+							G5B91_34820	1500
CDS	with_protein	GCA_011044415.1	Primary Assembly	plasmid	pPniHBP1_1	CP049142.1	307152	308651	+	QIE91506.1			aldehyde dehydrogenase family protein			G5B91_34820	1500	499
gene	protein_coding	GCA_011044415.1	Primary Assembly	plasmid	pPniHBP1_1	CP049142.1	308714	309838	+							G5B91_34825	1125
CDS	with_protein	GCA_011044415.1	Primary Assembly	plasmid	pPniHBP1_1	CP049142.1	308714	309838	+	QIE91507.1			alkene reductase			G5B91_34825	1125	374
gene	protein_coding	GCA_011044415.1	Primary Assembly	plasmid	pPniHBP1_1	CP049142.1	309905	310888	+							G5B91_34830	984
CDS	with_protein	GCA_011044415.1	Primary Assembly	plasmid	pPniHBP1_1	CP049142.1	309905	310888	+	QIE91508.1			LLM class oxidoreductase			G5B91_34830	984	327
gene	protein_coding	GCA_011044415.1	Primary Assembly	plasmid	pPniHBP1_1	CP049142.1	311027	311332	+							G5B91_34835	306
CDS	with_protein	GCA_011044415.1	Primary Assembly	plasmid	pPniHBP1_1	CP049142.1	311027	311332	+	QIE91509.1			helix-turn-helix transcriptional regulator			G5B91_34835	306	101
gene	protein_coding	GCA_011044415.1	Primary Assembly	plasmid	pPniHBP1_1	CP049142.1	311616	312215	+							G5B91_34840	600
CDS	with_protein	GCA_011044415.1	Primary Assembly	plasmid	pPniHBP1_1	CP049142.1	311616	312215	+	QIE91510.1			nucleotidyltransferase family protein			G5B91_34840	600	199
gene	protein_coding	GCA_011044415.1	Primary Assembly	plasmid	pPniHBP1_1	CP049142.1	312193	313161	-							G5B91_34845	969
CDS	with_protein	GCA_011044415.1	Primary Assembly	plasmid	pPniHBP1_1	CP049142.1	312193	313161	-	QIE91511.1			radical SAM protein			G5B91_34845	969	322
gene	protein_coding	GCA_011044415.1	Primary Assembly	plasmid	pPniHBP1_1	CP049142.1	313158	313496	-							G5B91_34850	339
CDS	with_protein	GCA_011044415.1	Primary Assembly	plasmid	pPniHBP1_1	CP049142.1	313158	313496	-	QIE91512.1			antibiotic biosynthesis monooxygenase			G5B91_34850	339	112
gene	protein_coding	GCA_011044415.1	Primary Assembly	plasmid	pPniHBP1_1	CP049142.1	313525	314733	-							G5B91_34855	1209
CDS	with_protein	GCA_011044415.1	Primary Assembly	plasmid	pPniHBP1_1	CP049142.1	313525	314733	-	QIE91513.1			XdhC family protein			G5B91_34855	1209	402
gene	protein_coding	GCA_011044415.1	Primary Assembly	plasmid	pPniHBP1_1	CP049142.1	314747	315967	-							G5B91_34860	1221
CDS	with_protein	GCA_011044415.1	Primary Assembly	plasmid	pPniHBP1_1	CP049142.1	314747	315967	-	QIE91514.1			c-type cytochrome			G5B91_34860	1221	406
gene	protein_coding	GCA_011044415.1	Primary Assembly	plasmid	pPniHBP1_1	CP049142.1	315978	318170	-							G5B91_34865	2193
CDS	with_protein	GCA_011044415.1	Primary Assembly	plasmid	pPniHBP1_1	CP049142.1	315978	318170	-	QIE91515.1			xanthine dehydrogenase family protein molybdopterin-binding subunit			G5B91_34865	2193	730
gene	protein_coding	GCA_011044415.1	Primary Assembly	plasmid	pPniHBP1_1	CP049142.1	318172	318633	-							G5B91_34870	462
CDS	with_protein	GCA_011044415.1	Primary Assembly	plasmid	pPniHBP1_1	CP049142.1	318172	318633	-	QIE91516.1			(2Fe-2S)-binding protein			G5B91_34870	462	153
gene	protein_coding	GCA_011044415.1	Primary Assembly	plasmid	pPniHBP1_1	CP049142.1	318733	318975	-							G5B91_34875	243
CDS	with_protein	GCA_011044415.1	Primary Assembly	plasmid	pPniHBP1_1	CP049142.1	318733	318975	-	QIE91517.1			hypothetical protein			G5B91_34875	243	80
gene	protein_coding	GCA_011044415.1	Primary Assembly	plasmid	pPniHBP1_1	CP049142.1	319095	320129	-							G5B91_34880	1035
CDS	with_protein	GCA_011044415.1	Primary Assembly	plasmid	pPniHBP1_1	CP049142.1	319095	320129	-	QIE91518.1			NADP-dependent oxidoreductase			G5B91_34880	1035	344
gene	protein_coding	GCA_011044415.1	Primary Assembly	plasmid	pPniHBP1_1	CP049142.1	320242	320835	-							G5B91_34885	594
CDS	with_protein	GCA_011044415.1	Primary Assembly	plasmid	pPniHBP1_1	CP049142.1	320242	320835	-	QIE91519.1			TetR/AcrR family transcriptional regulator			G5B91_34885	594	197
gene	protein_coding	GCA_011044415.1	Primary Assembly	plasmid	pPniHBP1_1	CP049142.1	321224	321844	+							G5B91_34890	621
CDS	with_protein	GCA_011044415.1	Primary Assembly	plasmid	pPniHBP1_1	CP049142.1	321224	321844	+	QIE91520.1			glutathione S-transferase			G5B91_34890	621	206
gene	protein_coding	GCA_011044415.1	Primary Assembly	plasmid	pPniHBP1_1	CP049142.1	322355	323323	-							G5B91_34895	969
CDS	with_protein	GCA_011044415.1	Primary Assembly	plasmid	pPniHBP1_1	CP049142.1	322355	323323	-	QIE91521.1			inovirus Gp2 family protein			G5B91_34895	969	322
gene	protein_coding	GCA_011044415.1	Primary Assembly	plasmid	pPniHBP1_1	CP049142.1	323653	323883	-							G5B91_34900	231
CDS	with_protein	GCA_011044415.1	Primary Assembly	plasmid	pPniHBP1_1	CP049142.1	323653	323883	-	QIE91522.1			AlpA family transcriptional regulator			G5B91_34900	231	76
gene	protein_coding	GCA_011044415.1	Primary Assembly	plasmid	pPniHBP1_1	CP049142.1	323954	324703	-							G5B91_34905	750
CDS	with_protein	GCA_011044415.1	Primary Assembly	plasmid	pPniHBP1_1	CP049142.1	323954	324703	-	QIE91523.1			hypothetical protein			G5B91_34905	750	249
gene	protein_coding	GCA_011044415.1	Primary Assembly	plasmid	pPniHBP1_1	CP049142.1	324797	325953	+							G5B91_34910	1157
CDS	with_protein	GCA_011044415.1	Primary Assembly	plasmid	pPniHBP1_1	CP049142.1	324797	325953	+	QIE91524.1			IS3 family transposase			G5B91_34910	1158	385	ribosomal_slippage
gene	protein_coding	GCA_011044415.1	Primary Assembly	plasmid	pPniHBP1_1	CP049142.1	326005	326430	-							G5B91_34915	426
CDS	with_protein	GCA_011044415.1	Primary Assembly	plasmid	pPniHBP1_1	CP049142.1	326005	326430	-	QIE91525.1			TraR/DksA family transcriptional regulator			G5B91_34915	426	141
gene	protein_coding	GCA_011044415.1	Primary Assembly	plasmid	pPniHBP1_1	CP049142.1	326560	327758	+							G5B91_34920	1199
CDS	with_protein	GCA_011044415.1	Primary Assembly	plasmid	pPniHBP1_1	CP049142.1	326560	327758	+	QIE91662.1			IS3 family transposase			G5B91_34920	1200	399	ribosomal_slippage
gene	protein_coding	GCA_011044415.1	Primary Assembly	plasmid	pPniHBP1_1	CP049142.1	327922	328269	+							G5B91_34925	348
CDS	with_protein	GCA_011044415.1	Primary Assembly	plasmid	pPniHBP1_1	CP049142.1	327922	328269	+	QIE91526.1			hypothetical protein			G5B91_34925	348	115
gene	protein_coding	GCA_011044415.1	Primary Assembly	plasmid	pPniHBP1_1	CP049142.1	328319	328639	+							G5B91_34930	321
CDS	with_protein	GCA_011044415.1	Primary Assembly	plasmid	pPniHBP1_1	CP049142.1	328319	328639	+	QIE91527.1			hypothetical protein			G5B91_34930	321	106
gene	protein_coding	GCA_011044415.1	Primary Assembly	plasmid	pPniHBP1_1	CP049142.1	328753	329028	+							G5B91_34935	276
CDS	with_protein	GCA_011044415.1	Primary Assembly	plasmid	pPniHBP1_1	CP049142.1	328753	329028	+	QIE91528.1			HU family DNA-binding protein			G5B91_34935	276	91
gene	protein_coding	GCA_011044415.1	Primary Assembly	plasmid	pPniHBP1_1	CP049142.1	329176	329667	+							G5B91_34940	492
CDS	with_protein	GCA_011044415.1	Primary Assembly	plasmid	pPniHBP1_1	CP049142.1	329176	329667	+	QIE91529.1			hypothetical protein			G5B91_34940	492	163
gene	protein_coding	GCA_011044415.1	Primary Assembly	plasmid	pPniHBP1_1	CP049142.1	329664	331880	+							G5B91_34945	2217
CDS	with_protein	GCA_011044415.1	Primary Assembly	plasmid	pPniHBP1_1	CP049142.1	329664	331880	+	QIE91530.1			exodeoxyribonuclease			G5B91_34945	2217	738
gene	protein_coding	GCA_011044415.1	Primary Assembly	plasmid	pPniHBP1_1	CP049142.1	331855	333666	+							G5B91_34950	1812
CDS	with_protein	GCA_011044415.1	Primary Assembly	plasmid	pPniHBP1_1	CP049142.1	331855	333666	+	QIE91531.1			DUF87 domain-containing protein			G5B91_34950	1812	603
gene	protein_coding	GCA_011044415.1	Primary Assembly	plasmid	pPniHBP1_1	CP049142.1	333703	334044	+							G5B91_34955	342
CDS	with_protein	GCA_011044415.1	Primary Assembly	plasmid	pPniHBP1_1	CP049142.1	333703	334044	+	QIE91532.1			hypothetical protein			G5B91_34955	342	113
gene	protein_coding	GCA_011044415.1	Primary Assembly	plasmid	pPniHBP1_1	CP049142.1	334146	334496	+							G5B91_34960	351
CDS	with_protein	GCA_011044415.1	Primary Assembly	plasmid	pPniHBP1_1	CP049142.1	334146	334496	+	QIE91533.1			hypothetical protein			G5B91_34960	351	116
gene	protein_coding	GCA_011044415.1	Primary Assembly	plasmid	pPniHBP1_1	CP049142.1	334500	334880	+							G5B91_34965	381
CDS	with_protein	GCA_011044415.1	Primary Assembly	plasmid	pPniHBP1_1	CP049142.1	334500	334880	+	QIE91534.1			hypothetical protein			G5B91_34965	381	126
gene	protein_coding	GCA_011044415.1	Primary Assembly	plasmid	pPniHBP1_1	CP049142.1	334883	335260	+							G5B91_34970	378
CDS	with_protein	GCA_011044415.1	Primary Assembly	plasmid	pPniHBP1_1	CP049142.1	334883	335260	+	QIE91535.1			hypothetical protein			G5B91_34970	378	125
gene	protein_coding	GCA_011044415.1	Primary Assembly	plasmid	pPniHBP1_1	CP049142.1	335262	335894	+							G5B91_34975	633
CDS	with_protein	GCA_011044415.1	Primary Assembly	plasmid	pPniHBP1_1	CP049142.1	335262	335894	+	QIE91536.1			hypothetical protein			G5B91_34975	633	210
gene	protein_coding	GCA_011044415.1	Primary Assembly	plasmid	pPniHBP1_1	CP049142.1	335891	336688	+							G5B91_34980	798
CDS	with_protein	GCA_011044415.1	Primary Assembly	plasmid	pPniHBP1_1	CP049142.1	335891	336688	+	QIE91537.1			hypothetical protein			G5B91_34980	798	265
gene	protein_coding	GCA_011044415.1	Primary Assembly	plasmid	pPniHBP1_1	CP049142.1	336685	338196	+							G5B91_34985	1512
CDS	with_protein	GCA_011044415.1	Primary Assembly	plasmid	pPniHBP1_1	CP049142.1	336685	338196	+	QIE91538.1			conjugal transfer protein TraB			G5B91_34985	1512	503
gene	protein_coding	GCA_011044415.1	Primary Assembly	plasmid	pPniHBP1_1	CP049142.1	338206	338529	+							G5B91_34990	324
CDS	with_protein	GCA_011044415.1	Primary Assembly	plasmid	pPniHBP1_1	CP049142.1	338206	338529	+	QIE91539.1			TraV family lipoprotein			G5B91_34990	324	107
gene	protein_coding	GCA_011044415.1	Primary Assembly	plasmid	pPniHBP1_1	CP049142.1	338517	338996	+							G5B91_34995	480
CDS	with_protein	GCA_011044415.1	Primary Assembly	plasmid	pPniHBP1_1	CP049142.1	338517	338996	+	QIE91540.1			hypothetical protein			G5B91_34995	480	159
gene	protein_coding	GCA_011044415.1	Primary Assembly	plasmid	pPniHBP1_1	CP049142.1	338989	341934	+							G5B91_35000	2946
CDS	with_protein	GCA_011044415.1	Primary Assembly	plasmid	pPniHBP1_1	CP049142.1	338989	341934	+	QIE91541.1			hypothetical protein			G5B91_35000	2946	981
gene	protein_coding	GCA_011044415.1	Primary Assembly	plasmid	pPniHBP1_1	CP049142.1	341915	342292	+							G5B91_35005	378
CDS	with_protein	GCA_011044415.1	Primary Assembly	plasmid	pPniHBP1_1	CP049142.1	341915	342292	+	QIE91542.1			hypothetical protein			G5B91_35005	378	125
gene	protein_coding	GCA_011044415.1	Primary Assembly	plasmid	pPniHBP1_1	CP049142.1	342294	343565	+							G5B91_35010	1272
CDS	with_protein	GCA_011044415.1	Primary Assembly	plasmid	pPniHBP1_1	CP049142.1	342294	343565	+	QIE91543.1			hypothetical protein			G5B91_35010	1272	423
gene	protein_coding	GCA_011044415.1	Primary Assembly	plasmid	pPniHBP1_1	CP049142.1	343549	344205	+							G5B91_35015	657
CDS	with_protein	GCA_011044415.1	Primary Assembly	plasmid	pPniHBP1_1	CP049142.1	343549	344205	+	QIE91544.1			hypothetical protein			G5B91_35015	657	218
gene	protein_coding	GCA_011044415.1	Primary Assembly	plasmid	pPniHBP1_1	CP049142.1	344202	344912	+							G5B91_35020	711
CDS	with_protein	GCA_011044415.1	Primary Assembly	plasmid	pPniHBP1_1	CP049142.1	344202	344912	+	QIE91545.1			lytic transglycosylase domain-containing protein			G5B91_35020	711	236
gene	protein_coding	GCA_011044415.1	Primary Assembly	plasmid	pPniHBP1_1	CP049142.1	344884	345687	+							G5B91_35025	804
CDS	with_protein	GCA_011044415.1	Primary Assembly	plasmid	pPniHBP1_1	CP049142.1	344884	345687	+	QIE91546.1			sel1 repeat family protein			G5B91_35025	804	267
gene	protein_coding	GCA_011044415.1	Primary Assembly	plasmid	pPniHBP1_1	CP049142.1	345696	346589	+							G5B91_35030	894
CDS	with_protein	GCA_011044415.1	Primary Assembly	plasmid	pPniHBP1_1	CP049142.1	345696	346589	+	QIE91547.1			hypothetical protein			G5B91_35030	894	297
gene	protein_coding	GCA_011044415.1	Primary Assembly	plasmid	pPniHBP1_1	CP049142.1	346586	347983	+							G5B91_35035	1398
CDS	with_protein	GCA_011044415.1	Primary Assembly	plasmid	pPniHBP1_1	CP049142.1	346586	347983	+	QIE91548.1			hypothetical protein			G5B91_35035	1398	465
gene	protein_coding	GCA_011044415.1	Primary Assembly	plasmid	pPniHBP1_1	CP049142.1	347976	350018	+							G5B91_35040	2043
CDS	with_protein	GCA_011044415.1	Primary Assembly	plasmid	pPniHBP1_1	CP049142.1	347976	350018	+	QIE91549.1			hypothetical protein			G5B91_35040	2043	680
gene	protein_coding	GCA_011044415.1	Primary Assembly	plasmid	pPniHBP1_1	CP049142.1	350123	351073	+							G5B91_35045	951
CDS	with_protein	GCA_011044415.1	Primary Assembly	plasmid	pPniHBP1_1	CP049142.1	350123	351073	+	QIE91550.1			hypothetical protein			G5B91_35045	951	316
gene	protein_coding	GCA_011044415.1	Primary Assembly	plasmid	pPniHBP1_1	CP049142.1	351070	351618	+							G5B91_35050	549
CDS	with_protein	GCA_011044415.1	Primary Assembly	plasmid	pPniHBP1_1	CP049142.1	351070	351618	+	QIE91551.1			hypothetical protein			G5B91_35050	549	182
gene	protein_coding	GCA_011044415.1	Primary Assembly	plasmid	pPniHBP1_1	CP049142.1	351674	352108	+							G5B91_35055	435
CDS	with_protein	GCA_011044415.1	Primary Assembly	plasmid	pPniHBP1_1	CP049142.1	351674	352108	+	QIE91552.1			hypothetical protein			G5B91_35055	435	144
gene	protein_coding	GCA_011044415.1	Primary Assembly	plasmid	pPniHBP1_1	CP049142.1	352186	352737	-							G5B91_35060	552
CDS	with_protein	GCA_011044415.1	Primary Assembly	plasmid	pPniHBP1_1	CP049142.1	352186	352737	-	QIE91553.1			hypothetical protein			G5B91_35060	552	183
gene	protein_coding	GCA_011044415.1	Primary Assembly	plasmid	pPniHBP1_1	CP049142.1	352745	353794	-							G5B91_35065	1050
CDS	with_protein	GCA_011044415.1	Primary Assembly	plasmid	pPniHBP1_1	CP049142.1	352745	353794	-	QIE91554.1			ParM/StbA family protein			G5B91_35065	1050	349
gene	protein_coding	GCA_011044415.1	Primary Assembly	plasmid	pPniHBP1_1	CP049142.1	353805	354824	-							G5B91_35070	1020
CDS	with_protein	GCA_011044415.1	Primary Assembly	plasmid	pPniHBP1_1	CP049142.1	353805	354824	-	QIE91555.1			hypothetical protein			G5B91_35070	1020	339
gene	protein_coding	GCA_011044415.1	Primary Assembly	plasmid	pPniHBP1_1	CP049142.1	355338	355793	+							G5B91_35075	456
CDS	with_protein	GCA_011044415.1	Primary Assembly	plasmid	pPniHBP1_1	CP049142.1	355338	355793	+	QIE91556.1			hypothetical protein			G5B91_35075	456	151
gene	protein_coding	GCA_011044415.1	Primary Assembly	plasmid	pPniHBP1_1	CP049142.1	356366	356692	-							G5B91_35080	327
CDS	with_protein	GCA_011044415.1	Primary Assembly	plasmid	pPniHBP1_1	CP049142.1	356366	356692	-	QIE91557.1			hypothetical protein			G5B91_35080	327	108
gene	protein_coding	GCA_011044415.1	Primary Assembly	plasmid	pPniHBP1_1	CP049142.1	357142	357870	+							G5B91_35085	729
CDS	with_protein	GCA_011044415.1	Primary Assembly	plasmid	pPniHBP1_1	CP049142.1	357142	357870	+	QIE91558.1			hypothetical protein			G5B91_35085	729	242
gene	protein_coding	GCA_011044415.1	Primary Assembly	plasmid	pPniHBP1_1	CP049142.1	357852	359225	+							G5B91_35090	1374
CDS	with_protein	GCA_011044415.1	Primary Assembly	plasmid	pPniHBP1_1	CP049142.1	357852	359225	+	QIE91559.1			hypothetical protein			G5B91_35090	1374	457
gene	protein_coding	GCA_011044415.1	Primary Assembly	plasmid	pPniHBP1_1	CP049142.1	359218	359535	+							G5B91_35095	318
CDS	with_protein	GCA_011044415.1	Primary Assembly	plasmid	pPniHBP1_1	CP049142.1	359218	359535	+	QIE91560.1			hypothetical protein			G5B91_35095	318	105
gene	protein_coding	GCA_011044415.1	Primary Assembly	plasmid	pPniHBP1_1	CP049142.1	359528	360037	+							G5B91_35100	510
CDS	with_protein	GCA_011044415.1	Primary Assembly	plasmid	pPniHBP1_1	CP049142.1	359528	360037	+	QIE91561.1			hypothetical protein			G5B91_35100	510	169
gene	protein_coding	GCA_011044415.1	Primary Assembly	plasmid	pPniHBP1_1	CP049142.1	360051	361277	+							G5B91_35105	1227
CDS	with_protein	GCA_011044415.1	Primary Assembly	plasmid	pPniHBP1_1	CP049142.1	360051	361277	+	QIE91562.1			hypothetical protein			G5B91_35105	1227	408
gene	protein_coding	GCA_011044415.1	Primary Assembly	plasmid	pPniHBP1_1	CP049142.1	361326	362861	-							G5B91_35110	1536
CDS	with_protein	GCA_011044415.1	Primary Assembly	plasmid	pPniHBP1_1	CP049142.1	361326	362861	-	QIE91563.1			diguanylate cyclase			G5B91_35110	1536	511
gene	protein_coding	GCA_011044415.1	Primary Assembly	plasmid	pPniHBP1_1	CP049142.1	363075	364199	+							G5B91_35115	1125
CDS	with_protein	GCA_011044415.1	Primary Assembly	plasmid	pPniHBP1_1	CP049142.1	363075	364199	+	QIE91564.1			hypothetical protein			G5B91_35115	1125	374
gene	protein_coding	GCA_011044415.1	Primary Assembly	plasmid	pPniHBP1_1	CP049142.1	364179	364994	-							G5B91_35120	816
CDS	with_protein	GCA_011044415.1	Primary Assembly	plasmid	pPniHBP1_1	CP049142.1	364179	364994	-	QIE91565.1			hypothetical protein			G5B91_35120	816	271
gene	protein_coding	GCA_011044415.1	Primary Assembly	plasmid	pPniHBP1_1	CP049142.1	365129	365635	+							G5B91_35125	507
CDS	with_protein	GCA_011044415.1	Primary Assembly	plasmid	pPniHBP1_1	CP049142.1	365129	365635	+	QIE91566.1			hypothetical protein			G5B91_35125	507	168
gene	protein_coding	GCA_011044415.1	Primary Assembly	plasmid	pPniHBP1_1	CP049142.1	365761	366507	+							G5B91_35130	747
CDS	with_protein	GCA_011044415.1	Primary Assembly	plasmid	pPniHBP1_1	CP049142.1	365761	366507	+	QIE91567.1			hypothetical protein			G5B91_35130	747	248
gene	protein_coding	GCA_011044415.1	Primary Assembly	plasmid	pPniHBP1_1	CP049142.1	366572	366859	+							G5B91_35135	288
CDS	with_protein	GCA_011044415.1	Primary Assembly	plasmid	pPniHBP1_1	CP049142.1	366572	366859	+	QIE91568.1			hypothetical protein			G5B91_35135	288	95
gene	protein_coding	GCA_011044415.1	Primary Assembly	plasmid	pPniHBP1_1	CP049142.1	367371	368132	+							G5B91_35140	762
CDS	with_protein	GCA_011044415.1	Primary Assembly	plasmid	pPniHBP1_1	CP049142.1	367371	368132	+	QIE91569.1			hypothetical protein			G5B91_35140	762	253
gene	protein_coding	GCA_011044415.1	Primary Assembly	plasmid	pPniHBP1_1	CP049142.1	368234	368674	+							G5B91_35145	441
CDS	with_protein	GCA_011044415.1	Primary Assembly	plasmid	pPniHBP1_1	CP049142.1	368234	368674	+	QIE91570.1			hypothetical protein			G5B91_35145	441	146
gene	protein_coding	GCA_011044415.1	Primary Assembly	plasmid	pPniHBP1_1	CP049142.1	368687	368926	+							G5B91_35150	240
CDS	with_protein	GCA_011044415.1	Primary Assembly	plasmid	pPniHBP1_1	CP049142.1	368687	368926	+	QIE91571.1			hypothetical protein			G5B91_35150	240	79
gene	protein_coding	GCA_011044415.1	Primary Assembly	plasmid	pPniHBP1_1	CP049142.1	368951	369187	+							G5B91_35155	237
CDS	with_protein	GCA_011044415.1	Primary Assembly	plasmid	pPniHBP1_1	CP049142.1	368951	369187	+	QIE91572.1			hypothetical protein			G5B91_35155	237	78
gene	protein_coding	GCA_011044415.1	Primary Assembly	plasmid	pPniHBP1_1	CP049142.1	369263	370099	+							G5B91_35160	837
CDS	with_protein	GCA_011044415.1	Primary Assembly	plasmid	pPniHBP1_1	CP049142.1	369263	370099	+	QIE91573.1			hypothetical protein			G5B91_35160	837	278
gene	protein_coding	GCA_011044415.1	Primary Assembly	plasmid	pPniHBP1_1	CP049142.1	370380	370934	+							G5B91_35165	555
CDS	with_protein	GCA_011044415.1	Primary Assembly	plasmid	pPniHBP1_1	CP049142.1	370380	370934	+	QIE91574.1			hypothetical protein			G5B91_35165	555	184
gene	protein_coding	GCA_011044415.1	Primary Assembly	plasmid	pPniHBP1_1	CP049142.1	371031	371492	+							G5B91_35170	462
CDS	with_protein	GCA_011044415.1	Primary Assembly	plasmid	pPniHBP1_1	CP049142.1	371031	371492	+	QIE91575.1			hypothetical protein			G5B91_35170	462	153
gene	protein_coding	GCA_011044415.1	Primary Assembly	plasmid	pPniHBP1_1	CP049142.1	371786	372520	+							G5B91_35175	735
CDS	with_protein	GCA_011044415.1	Primary Assembly	plasmid	pPniHBP1_1	CP049142.1	371786	372520	+	QIE91576.1			hypothetical protein			G5B91_35175	735	244
gene	protein_coding	GCA_011044415.1	Primary Assembly	plasmid	pPniHBP1_1	CP049142.1	372567	372950	+							G5B91_35180	384
CDS	with_protein	GCA_011044415.1	Primary Assembly	plasmid	pPniHBP1_1	CP049142.1	372567	372950	+	QIE91577.1			hypothetical protein			G5B91_35180	384	127
gene	protein_coding	GCA_011044415.1	Primary Assembly	plasmid	pPniHBP1_1	CP049142.1	372923	373174	+							G5B91_35185	252
CDS	with_protein	GCA_011044415.1	Primary Assembly	plasmid	pPniHBP1_1	CP049142.1	372923	373174	+	QIE91578.1			hypothetical protein			G5B91_35185	252	83
gene	protein_coding	GCA_011044415.1	Primary Assembly	plasmid	pPniHBP1_1	CP049142.1	373345	374451	+							G5B91_35190	1107
CDS	with_protein	GCA_011044415.1	Primary Assembly	plasmid	pPniHBP1_1	CP049142.1	373345	374451	+	QIE91579.1			hypothetical protein			G5B91_35190	1107	368
gene	protein_coding	GCA_011044415.1	Primary Assembly	plasmid	pPniHBP1_1	CP049142.1	374562	374945	+							G5B91_35195	384
CDS	with_protein	GCA_011044415.1	Primary Assembly	plasmid	pPniHBP1_1	CP049142.1	374562	374945	+	QIE91663.1			low affinity iron permease family protein			G5B91_35195	384	127
gene	protein_coding	GCA_011044415.1	Primary Assembly	plasmid	pPniHBP1_1	CP049142.1	374951	375799	+							G5B91_35200	849
CDS	with_protein	GCA_011044415.1	Primary Assembly	plasmid	pPniHBP1_1	CP049142.1	374951	375799	+	QIE91580.1			hypothetical protein			G5B91_35200	849	282
gene	protein_coding	GCA_011044415.1	Primary Assembly	plasmid	pPniHBP1_1	CP049142.1	375954	376619	-							G5B91_35205	666
CDS	with_protein	GCA_011044415.1	Primary Assembly	plasmid	pPniHBP1_1	CP049142.1	375954	376619	-	QIE91581.1			hypothetical protein			G5B91_35205	666	221
gene	protein_coding	GCA_011044415.1	Primary Assembly	plasmid	pPniHBP1_1	CP049142.1	377083	377463	+							G5B91_35210	381
CDS	with_protein	GCA_011044415.1	Primary Assembly	plasmid	pPniHBP1_1	CP049142.1	377083	377463	+	QIE91582.1			hypothetical protein			G5B91_35210	381	126
gene	protein_coding	GCA_011044415.1	Primary Assembly	plasmid	pPniHBP1_1	CP049142.1	377878	378234	+							G5B91_35215	357
CDS	with_protein	GCA_011044415.1	Primary Assembly	plasmid	pPniHBP1_1	CP049142.1	377878	378234	+	QIE91583.1			hypothetical protein			G5B91_35215	357	118
gene	protein_coding	GCA_011044415.1	Primary Assembly	plasmid	pPniHBP1_1	CP049142.1	378420	379418	+							G5B91_35220	999
CDS	with_protein	GCA_011044415.1	Primary Assembly	plasmid	pPniHBP1_1	CP049142.1	378420	379418	+	QIE91584.1			ParB/RepB/Spo0J family partition protein			G5B91_35220	999	332
gene	protein_coding	GCA_011044415.1	Primary Assembly	plasmid	pPniHBP1_1	CP049142.1	379572	379814	+							G5B91_35225	243
CDS	with_protein	GCA_011044415.1	Primary Assembly	plasmid	pPniHBP1_1	CP049142.1	379572	379814	+	QIE91585.1			hypothetical protein			G5B91_35225	243	80
gene	protein_coding	GCA_011044415.1	Primary Assembly	plasmid	pPniHBP1_1	CP049142.1	379952	380776	-							G5B91_35230	825
CDS	with_protein	GCA_011044415.1	Primary Assembly	plasmid	pPniHBP1_1	CP049142.1	379952	380776	-	QIE91586.1			hypothetical protein			G5B91_35230	825	274
gene	protein_coding	GCA_011044415.1	Primary Assembly	plasmid	pPniHBP1_1	CP049142.1	380963	381196	+							G5B91_35235	234
CDS	with_protein	GCA_011044415.1	Primary Assembly	plasmid	pPniHBP1_1	CP049142.1	380963	381196	+	QIE91587.1			hypothetical protein			G5B91_35235	234	77
gene	protein_coding	GCA_011044415.1	Primary Assembly	plasmid	pPniHBP1_1	CP049142.1	381291	382112	+							G5B91_35240	822
CDS	with_protein	GCA_011044415.1	Primary Assembly	plasmid	pPniHBP1_1	CP049142.1	381291	382112	+	QIE91588.1			class I SAM-dependent methyltransferase			G5B91_35240	822	273
gene	protein_coding	GCA_011044415.1	Primary Assembly	plasmid	pPniHBP1_1	CP049142.1	382122	382511	+							G5B91_35245	390
CDS	with_protein	GCA_011044415.1	Primary Assembly	plasmid	pPniHBP1_1	CP049142.1	382122	382511	+	QIE91589.1			hypothetical protein			G5B91_35245	390	129
gene	protein_coding	GCA_011044415.1	Primary Assembly	plasmid	pPniHBP1_1	CP049142.1	382599	383075	+							G5B91_35250	477
CDS	with_protein	GCA_011044415.1	Primary Assembly	plasmid	pPniHBP1_1	CP049142.1	382599	383075	+	QIE91590.1			hypothetical protein			G5B91_35250	477	158
gene	pseudogene	GCA_011044415.1	Primary Assembly	plasmid	pPniHBP1_1	CP049142.1	383211	383747	+							G5B91_35255	537		pseudo
CDS	without_protein	GCA_011044415.1	Primary Assembly	plasmid	pPniHBP1_1	CP049142.1	383211	383747	+				hypothetical protein			G5B91_35255	537		pseudo
gene	pseudogene	GCA_011044415.1	Primary Assembly	plasmid	pPniHBP1_1	CP049142.1	383838	384598	+							G5B91_35260	761		pseudo
CDS	without_protein	GCA_011044415.1	Primary Assembly	plasmid	pPniHBP1_1	CP049142.1	383838	384598	+				DUF2807 domain-containing protein			G5B91_35260	761		pseudo
gene	protein_coding	GCA_011044415.1	Primary Assembly	plasmid	pPniHBP1_1	CP049142.1	384624	384968	+							G5B91_35265	345
CDS	with_protein	GCA_011044415.1	Primary Assembly	plasmid	pPniHBP1_1	CP049142.1	384624	384968	+	QIE91591.1			hypothetical protein			G5B91_35265	345	114
gene	protein_coding	GCA_011044415.1	Primary Assembly	plasmid	pPniHBP1_1	CP049142.1	385056	385580	+							G5B91_35270	525
CDS	with_protein	GCA_011044415.1	Primary Assembly	plasmid	pPniHBP1_1	CP049142.1	385056	385580	+	QIE91592.1			hypothetical protein			G5B91_35270	525	174
gene	protein_coding	GCA_011044415.1	Primary Assembly	plasmid	pPniHBP1_1	CP049142.1	385628	386974	+							G5B91_35275	1347
CDS	with_protein	GCA_011044415.1	Primary Assembly	plasmid	pPniHBP1_1	CP049142.1	385628	386974	+	QIE91228.1			hypothetical protein			G5B91_35275	1347	448
gene	protein_coding	GCA_011044415.1	Primary Assembly	plasmid	pPniHBP1_1	CP049142.1	387100	387390	+							G5B91_35280	291
CDS	with_protein	GCA_011044415.1	Primary Assembly	plasmid	pPniHBP1_1	CP049142.1	387100	387390	+	QIE91593.1			hypothetical protein			G5B91_35280	291	96
gene	protein_coding	GCA_011044415.1	Primary Assembly	plasmid	pPniHBP1_1	CP049142.1	387394	387585	+							G5B91_35285	192
CDS	with_protein	GCA_011044415.1	Primary Assembly	plasmid	pPniHBP1_1	CP049142.1	387394	387585	+	QIE91594.1			hypothetical protein			G5B91_35285	192	63
gene	protein_coding	GCA_011044415.1	Primary Assembly	plasmid	pPniHBP1_1	CP049142.1	387729	387938	+							G5B91_35290	210
CDS	with_protein	GCA_011044415.1	Primary Assembly	plasmid	pPniHBP1_1	CP049142.1	387729	387938	+	QIE91595.1			hypothetical protein			G5B91_35290	210	69
gene	protein_coding	GCA_011044415.1	Primary Assembly	plasmid	pPniHBP1_1	CP049142.1	387962	388255	+							G5B91_35295	294
CDS	with_protein	GCA_011044415.1	Primary Assembly	plasmid	pPniHBP1_1	CP049142.1	387962	388255	+	QIE91596.1			hypothetical protein			G5B91_35295	294	97
gene	protein_coding	GCA_011044415.1	Primary Assembly	plasmid	pPniHBP1_1	CP049142.1	388393	388764	+							G5B91_35300	372
CDS	with_protein	GCA_011044415.1	Primary Assembly	plasmid	pPniHBP1_1	CP049142.1	388393	388764	+	QIE91597.1			hypothetical protein			G5B91_35300	372	123
gene	protein_coding	GCA_011044415.1	Primary Assembly	plasmid	pPniHBP1_1	CP049142.1	388780	389187	+							G5B91_35305	408
CDS	with_protein	GCA_011044415.1	Primary Assembly	plasmid	pPniHBP1_1	CP049142.1	388780	389187	+	QIE91598.1			hypothetical protein			G5B91_35305	408	135
gene	protein_coding	GCA_011044415.1	Primary Assembly	plasmid	pPniHBP1_1	CP049142.1	389184	389516	+							G5B91_35310	333
CDS	with_protein	GCA_011044415.1	Primary Assembly	plasmid	pPniHBP1_1	CP049142.1	389184	389516	+	QIE91599.1			hypothetical protein			G5B91_35310	333	110
gene	protein_coding	GCA_011044415.1	Primary Assembly	plasmid	pPniHBP1_1	CP049142.1	389685	390386	-							G5B91_35315	702
CDS	with_protein	GCA_011044415.1	Primary Assembly	plasmid	pPniHBP1_1	CP049142.1	389685	390386	-	QIE91600.1			DNA-binding protein			G5B91_35315	702	233
gene	protein_coding	GCA_011044415.1	Primary Assembly	plasmid	pPniHBP1_1	CP049142.1	390895	391260	+							G5B91_35320	366
CDS	with_protein	GCA_011044415.1	Primary Assembly	plasmid	pPniHBP1_1	CP049142.1	390895	391260	+	QIE91601.1			hypothetical protein			G5B91_35320	366	121
gene	protein_coding	GCA_011044415.1	Primary Assembly	plasmid	pPniHBP1_1	CP049142.1	391525	391866	-							G5B91_35325	342
CDS	with_protein	GCA_011044415.1	Primary Assembly	plasmid	pPniHBP1_1	CP049142.1	391525	391866	-	QIE91602.1			hypothetical protein			G5B91_35325	342	113
gene	pseudogene	GCA_011044415.1	Primary Assembly	plasmid	pPniHBP1_1	CP049142.1	391946	392410	+							G5B91_35330	465		pseudo
CDS	without_protein	GCA_011044415.1	Primary Assembly	plasmid	pPniHBP1_1	CP049142.1	391946	392410	+				hypothetical protein			G5B91_35330	465		pseudo
gene	protein_coding	GCA_011044415.1	Primary Assembly	plasmid	pPniHBP1_1	CP049142.1	392419	393195	-							G5B91_35335	777
CDS	with_protein	GCA_011044415.1	Primary Assembly	plasmid	pPniHBP1_1	CP049142.1	392419	393195	-	QIE91603.1			cold shock domain-containing protein			G5B91_35335	777	258
gene	protein_coding	GCA_011044415.1	Primary Assembly	plasmid	pPniHBP1_1	CP049142.1	393374	394444	+							G5B91_35340	1071
CDS	with_protein	GCA_011044415.1	Primary Assembly	plasmid	pPniHBP1_1	CP049142.1	393374	394444	+	QIE91604.1			hypothetical protein			G5B91_35340	1071	356
gene	protein_coding	GCA_011044415.1	Primary Assembly	plasmid	pPniHBP1_1	CP049142.1	394533	395129	+							G5B91_35345	597
CDS	with_protein	GCA_011044415.1	Primary Assembly	plasmid	pPniHBP1_1	CP049142.1	394533	395129	+	QIE91605.1			stringent starvation protein A			G5B91_35345	597	198
gene	protein_coding	GCA_011044415.1	Primary Assembly	plasmid	pPniHBP1_1	CP049142.1	395289	395564	+							G5B91_35350	276
CDS	with_protein	GCA_011044415.1	Primary Assembly	plasmid	pPniHBP1_1	CP049142.1	395289	395564	+	QIE91664.1			hypothetical protein			G5B91_35350	276	91
gene	protein_coding	GCA_011044415.1	Primary Assembly	plasmid	pPniHBP1_1	CP049142.1	395954	396454	+							G5B91_35355	501
CDS	with_protein	GCA_011044415.1	Primary Assembly	plasmid	pPniHBP1_1	CP049142.1	395954	396454	+	QIE91606.1			hypothetical protein			G5B91_35355	501	166
gene	protein_coding	GCA_011044415.1	Primary Assembly	plasmid	pPniHBP1_1	CP049142.1	396527	396724	+							G5B91_35360	198
CDS	with_protein	GCA_011044415.1	Primary Assembly	plasmid	pPniHBP1_1	CP049142.1	396527	396724	+	QIE91607.1			hypothetical protein			G5B91_35360	198	65
gene	protein_coding	GCA_011044415.1	Primary Assembly	plasmid	pPniHBP1_1	CP049142.1	396943	397689	+							G5B91_35365	747
CDS	with_protein	GCA_011044415.1	Primary Assembly	plasmid	pPniHBP1_1	CP049142.1	396943	397689	+	QIE91608.1			hypothetical protein			G5B91_35365	747	248
gene	protein_coding	GCA_011044415.1	Primary Assembly	plasmid	pPniHBP1_1	CP049142.1	397745	398023	+							G5B91_35370	279
CDS	with_protein	GCA_011044415.1	Primary Assembly	plasmid	pPniHBP1_1	CP049142.1	397745	398023	+	QIE91609.1			hypothetical protein			G5B91_35370	279	92
gene	protein_coding	GCA_011044415.1	Primary Assembly	plasmid	pPniHBP1_1	CP049142.1	398413	398721	-							G5B91_35375	309
CDS	with_protein	GCA_011044415.1	Primary Assembly	plasmid	pPniHBP1_1	CP049142.1	398413	398721	-	QIE91665.1			hypothetical protein			G5B91_35375	309	102
gene	protein_coding	GCA_011044415.1	Primary Assembly	plasmid	pPniHBP1_1	CP049142.1	398810	399673	+							G5B91_35380	864
CDS	with_protein	GCA_011044415.1	Primary Assembly	plasmid	pPniHBP1_1	CP049142.1	398810	399673	+	QIE91610.1			hypothetical protein			G5B91_35380	864	287
gene	protein_coding	GCA_011044415.1	Primary Assembly	plasmid	pPniHBP1_1	CP049142.1	399808	400467	+							G5B91_35385	660
CDS	with_protein	GCA_011044415.1	Primary Assembly	plasmid	pPniHBP1_1	CP049142.1	399808	400467	+	QIE91611.1			OmpA family protein			G5B91_35385	660	219
gene	protein_coding	GCA_011044415.1	Primary Assembly	plasmid	pPniHBP1_1	CP049142.1	400511	401092	-							G5B91_35390	582
CDS	with_protein	GCA_011044415.1	Primary Assembly	plasmid	pPniHBP1_1	CP049142.1	400511	401092	-	QIE91666.1			DUF882 domain-containing protein			G5B91_35390	582	193
gene	protein_coding	GCA_011044415.1	Primary Assembly	plasmid	pPniHBP1_1	CP049142.1	401397	401936	+							G5B91_35395	540
CDS	with_protein	GCA_011044415.1	Primary Assembly	plasmid	pPniHBP1_1	CP049142.1	401397	401936	+	QIE91612.1			hypothetical protein			G5B91_35395	540	179
gene	protein_coding	GCA_011044415.1	Primary Assembly	plasmid	pPniHBP1_1	CP049142.1	402243	402443	+							G5B91_35400	201
CDS	with_protein	GCA_011044415.1	Primary Assembly	plasmid	pPniHBP1_1	CP049142.1	402243	402443	+	QIE91613.1			hypothetical protein			G5B91_35400	201	66
gene	protein_coding	GCA_011044415.1	Primary Assembly	plasmid	pPniHBP1_1	CP049142.1	402935	403462	+							G5B91_35405	528
CDS	with_protein	GCA_011044415.1	Primary Assembly	plasmid	pPniHBP1_1	CP049142.1	402935	403462	+	QIE91614.1			hypothetical protein			G5B91_35405	528	175
gene	protein_coding	GCA_011044415.1	Primary Assembly	plasmid	pPniHBP1_1	CP049142.1	403572	403820	-							G5B91_35410	249
CDS	with_protein	GCA_011044415.1	Primary Assembly	plasmid	pPniHBP1_1	CP049142.1	403572	403820	-	QIE91615.1			hypothetical protein			G5B91_35410	249	82
gene	protein_coding	GCA_011044415.1	Primary Assembly	plasmid	pPniHBP1_1	CP049142.1	404010	404450	+							G5B91_35415	441
CDS	with_protein	GCA_011044415.1	Primary Assembly	plasmid	pPniHBP1_1	CP049142.1	404010	404450	+	QIE91616.1			hypothetical protein			G5B91_35415	441	146
gene	protein_coding	GCA_011044415.1	Primary Assembly	plasmid	pPniHBP1_1	CP049142.1	404907	405248	+							G5B91_35420	342
CDS	with_protein	GCA_011044415.1	Primary Assembly	plasmid	pPniHBP1_1	CP049142.1	404907	405248	+	QIE91617.1			hypothetical protein			G5B91_35420	342	113
gene	protein_coding	GCA_011044415.1	Primary Assembly	plasmid	pPniHBP1_1	CP049142.1	405245	405802	+							G5B91_35425	558
CDS	with_protein	GCA_011044415.1	Primary Assembly	plasmid	pPniHBP1_1	CP049142.1	405245	405802	+	QIE91618.1			hypothetical protein			G5B91_35425	558	185
gene	protein_coding	GCA_011044415.1	Primary Assembly	plasmid	pPniHBP1_1	CP049142.1	405843	406271	+							G5B91_35430	429
CDS	with_protein	GCA_011044415.1	Primary Assembly	plasmid	pPniHBP1_1	CP049142.1	405843	406271	+	QIE91619.1			hypothetical protein			G5B91_35430	429	142
gene	protein_coding	GCA_011044415.1	Primary Assembly	plasmid	pPniHBP1_1	CP049142.1	406528	407589	+							G5B91_35435	1062
CDS	with_protein	GCA_011044415.1	Primary Assembly	plasmid	pPniHBP1_1	CP049142.1	406528	407589	+	QIE91620.1			hypothetical protein			G5B91_35435	1062	353
gene	protein_coding	GCA_011044415.1	Primary Assembly	plasmid	pPniHBP1_1	CP049142.1	407577	408491	+							G5B91_35440	915
CDS	with_protein	GCA_011044415.1	Primary Assembly	plasmid	pPniHBP1_1	CP049142.1	407577	408491	+	QIE91621.1			hypothetical protein			G5B91_35440	915	304
gene	protein_coding	GCA_011044415.1	Primary Assembly	plasmid	pPniHBP1_1	CP049142.1	408526	408795	+							G5B91_35445	270
CDS	with_protein	GCA_011044415.1	Primary Assembly	plasmid	pPniHBP1_1	CP049142.1	408526	408795	+	QIE91622.1			hypothetical protein			G5B91_35445	270	89
gene	protein_coding	GCA_011044415.1	Primary Assembly	plasmid	pPniHBP1_1	CP049142.1	409007	409324	+							G5B91_35450	318
[truncated: 37 more rows]

## Sheet: pPniHBP1_2
Pseudomonas nitroreducens HBP1 plasmid pPniHBP1_2
accession CP049141.1
[truncated: 134 more rows]

## Sheet: ICEPni1
Pseudomonas nitroreducens HBP1 Integrative Conjugative Element ICEPni1
[truncated: 209 more rows]

## Sheet: ICEPni2
Pseudomonas nitroreducens HBP1 Integrative Conjugative Element ICEPni2
[truncated: 163 more rows]

[truncated: 1 more sheets: GIPni1]
